# Supplementary material for: Ligand recognition mechanism of the human relaxin family peptide receptor 4 (RXFP4)
Source: Nat Commun. 2023 Jan 30;14:492. doi: 10.1038/s41467-023-36182-z (PMC9886975; doi:10.1038/s41467-023-36182-z)
Supplement: Supplementary file 4 — Source Data [file 41467_2023_36182_MOESM4_ESM.xlsx]

## Sheet: Fig. 1e
Fig. 1e
RXFP4	Log [Ligand] (M)	INSL5			Compound 4			DC591053
	-6	-4.80472	-0.356262	0.131081
	-6.90309	4.83466	6.36937	2.41648
	-7.80618	15.8201	17.2219	7.24869
	-8.70927	50.5987	68.6055	45.7728
	-9.61236	90.7576	101.483	84.6161
	-10.5154	88.4281	97.849	99.7111
	-11.4185	100.9	97.246	94.5505
	-12.3216	108.243	97.5737	104.722
	-6				21.5766	15.6248	26.8688
	-7				22.0879	9.12899	34.9812
	-8				48.6502	59.483	44.8636
	-9				92.6905	99.1818	79.5804
	-10				104.926	99.2908	111.185
	-11				101.794	99.1662	124.504
	-12				111.074	101.509	114.165
	-13				111.619	98.3606	115.06
	-5							-2.71044	1.33363	16.8921
	-5.69897							-9.79162	-12.469	10.9085
	-6.39794							1.34518	-1.12123	25.0876
	-7.09691							31.6421	61.6532	41.7148
	-7.79588							71.4977	83.7609	67.4745
	-8.49485							82.0163	90.4402	75.4621
	-9.19382							105.26	112.263	98.8065
	-9.89279							98.4897	107.319	87.2527

## Sheet: Fig. 2f,g
Fig. 2f
Log [INSL5] (M)	WT					W972.60A			E1002.63A			D1042.67A			F105ECLA			T1213.32A				R194ECL2A
-6	-9.29461	1.65106	-1.5671	-2.29436	-7.37456	53.4487	76.1807	55.2334	106.002	91.2193	84.4763	71.8934	60.8078	57.7606	28.6046	29.4555	26.5342	128.052	98.5011	103.433	110.867	23.6296	38.7208	45.4442
-6.90309	9.0795	3.06377	0.693182	-6.20127	2.51026	33.1866	75.6238	60.0136	103.351	84.6924	70.4666	40.9872	48.8971	21.2677	25.1517	23.7434	13.5777	106.81	92.9106	98.8957	123.106	48.2206	25.166	31.5194
-7.80618	13.3841	0.343685	7.60878	9.77599	8.22829	85.9011	93.1977	80.8543	108.486	83.3758	68.3757	58.3037	52.7005	27.4538	56.1481	63.0564	54.7082	112.878	93.4196	93.0002	106.52	61.7299	39.4221	42.8053
-8.70927	24.0479	35.1995	38.1381	31.4081	31.1363	112.363	110.451	123.047	101.811	74.0363	78.6316	88.0645	71.1363	68.9478	90.271	87.0535	78.6023	112.549	100.861	125.855	109.432	101.522	63.1133	61.3316
-9.61236	66.7188	76.5165	58.7457	65.475	86.7618	111.377	110.131	112.433	102.94	88.9596	71.0902	111	89.3679	101.835	98.7406	100.459	93.6314	115.033	104.329	109.783	111.447	122.226	89.769	87.1743
-10.5154	97.8002	98.904	88.0994	93.183	99.5484	116.661	110.871	112.349	107.763	83.6872	67.7046	114.107	93.0641	108.206	100.06	115.965	94.3366	115.771	102.967	128.743	109.701	123.857	106.509	102.003
-11.4185	98.0651	98.7645	102.858	99.3081	99.3521	117.895	112.047	121.053	103.592	84.8036	73.2911	119.52	96.3281	97.9815	103.911	99.0298	91.7109	119.78	103.678	118.43	118.437	126.42	116.386	116.731
-12.3216	108.041	103.197	108.04	104.163	99.4837	126.078	115.479	123.033	108.062	87.3791	83.9146	124.048	100.563	95.8668	105.226	114.697	113.501	124.976	100.187	120.937	122.772	123.403	112.784	127.554
Fig. 2g
Log [INSL5] (M)	WT					Q2055.39A			R2085.40A			K2736.62A				W279ECL3A			Y2847.28A				H2997.43A
-6	-9.29461	1.65106	-1.5671	-2.29436	-7.37456	25.4568	23.0199	49.5924	109.459	138.341	110.867	65.3816	50.6893	23.3499	34.4822	10.541	1.92784	18.9916	37.9983	20.9919	38.6157	58.9493	91.1189	85.6805	59.9337
-6.90309	9.0795	3.06377	0.693182	-6.20127	2.51026	21.4739	60.6686	66.5327	105.772	124.462	123.106	55.8997	53.7518	26.2451	27.8723	2.16561	-7.50543	1.47576	36.0797	21.7355	35.7889	56.037	81.7848	81.3488	72.7248
-7.80618	13.3841	0.343685	7.60878	9.77599	8.22829	32.0126	70.9859	51.7257	103.8	111.546	106.52	70.2984	64.2119	31.1032	34.3298	11.402	11.8338	16.323	44.2128	49.1569	33.8372	57.4541	84.8641	82.4043	69.5332
-8.70927	24.0479	35.1995	38.1381	31.4081	31.1363	57.9258	76.9932	85.1554	103.418	112.569	109.432	110.794	81.8046	69.6037	67.5649	29.9471	23.0523	30.5055	65.6721	53.7729	65.7311	76.2241	99.0476	94.96	72.3872
-9.61236	66.7188	76.5165	58.7457	65.475	86.7618	76.0335	89.0222	94.2775	103.013	115.903	111.447	113.807	91.1334	68.6413	68.2644	40.7863	36.987	40.5311	74.1149	68.1358	72.5402	82.5695	107.145	98.9835	101.997
-10.5154	97.8002	98.904	88.0994	93.183	99.5484	79.4056	88.7972	98.0971	105.025	113.049	109.701	116.355	95.0031	84.3587	85.1958	59.9427	40.6297	45.3033	77.439	79.4712	86.052	89.0167	110.912	104.968	103.23
-11.4185	98.0651	98.7645	102.858	99.3081	99.3521	88.3508	89.6309	95.3045	104.743	116.286	118.437	123.158	93.9304	82.9442	89.4455	56.8754	44.4668	54.2291	79.8942	97.0926	100.493	92.312	111.526	106.969	106.172
-12.3216	108.041	103.197	108.04	104.163	99.4837	86.1086	100.906	99.1192	106.968	119.088	122.772	127.554	96.6682	106.129	114.219	44.5574	44.8291	56.8626	82.7227	92.5428	100.898	89.3678	108.122	106.794	118.809

## Sheet: Fig. 3c,e,h
Fig. 3c
Log [Compound 4] (M)	WT RXFP4								W972.60A			E1002.63A			F105ECLA			T1213.32A			R194ECL2A			R2085.40A			K2736.62A			H2997.43A
-5	-1.03931	6.90686	0.507033	-4.92863	4.70282	7.22896	-2.60279	8.89447	124.14	108.831	130.689	75.0691	77.1031	85.973	35.3219	33.6885	13.1754	43.3494	70.3254	69.9708	50.5686	57.5851	55.1016	55.0134	59.3822	63.4277	37.8644	27.4675	18.7385	122.347	91.4912	107.098
-5.77815	-1.45927	-8.62597	0.54103	-4.42601	2.14401	-3.27759	10.226	-5.15336	131.194	118.761	130.181	83.1369	67.0209	85.5306	47.1859	18.3971	8.38734	22.8107	67.6072	64.9039	44.1142	45.9133	51.8105	39.853	43.469	70.9558	38.0266	29.3835	11.3298	119.217	87.0051	117.22
-6.5563	6.92418	6.94376	-6.46057	1.8241	-0.503494	-4.6419	-2.18505	-2.34245	129.828	115.124	125.383	80.0739	69.6654	96.7958	47.1209	19.5513	13.8493	67.7773	73.5575	77.7517	41.8856	46.2672	79.1731	42.5611	54.0741	78.096	51.6369	38.7646	14.9418	124.048	90.6145	102.743
-7.33445	24.3011	6.50552	11.6378	21.9488	14.9201	9.55952	43.7137	9.60449	124.56	115.657	139.43	79.5369	66.2778	84.6896	53.9174	38.7516	30.7282	92.9924	98.871	111.599	73.4146	77.5771	124.637	75.772	79.9966	102.53	83.33	65.6215	46.7627	130.217	95.0147	123.095
-8.11261	59.1673	41.6293	36.0343	38.0645	63.7124	12.3816	69.1297	27.8768	128.855	118.306	139.767	82.5442	67.965	84.6542	76.5548	68.4467	52.3133	92.9632	103.427	130.413	92.3693	108.028	141.074	109.492	101.306	108.366	104.051	87.5978	78.2033	133.797	104.715	134.968
-8.89076	94.385	81.2194	66.7317	73.7636	91.0216	63.2196	96.1212	84.3606	131.987	118.257	145.489	81.143	70.6641	94.6411	92.7743	79.1112	64.1496	91.705	107.59	121.871	101.28	122.441	146.275	116.543	107.481	122.15	108.903	97.0006	86.2244	134.593	107.123	139.724
-9.66891	99.4526	97.0248	86.0647	96.0363	94.4515	95.5511	100.861	94.8333	126.975	124.699	142.448	75.3405	70.7492	77.6857	86.0699	83.5557	75.6247	100.522	108.322	138.68	100.511	135.051	147.517	115.828	110.607	119.692	121.53	96.0798	83.6115	135.905	111.624	142.487
-10.4471	96.9921	98.033	108.422	102.557	101.494	92.8526	100.629	95.2173	134.603	122.344	155.869	80.8536	73.8178	97.5887	90.3883	92.4705	85.5494	100.852	117.694	138.895	113.35	131.755	144.634	121.587	111.827	122.991	121.216	98.1273	95.7503	135.436	111.7	139.581
Fig. 3e
Log [DC591053] (M)	RXFP4			RXFP3
-5	-2.71044	1.33363	16.8921	102.062	87.3689	102.199
-5.699	-9.79162	-12.469	10.9085	102.109	90.1402	102.099
-6.3979	1.34518	-1.12123	25.0876	102.921	89.9188	102.464
-7.0969	31.6421	61.6532	41.7148	102.976	90.4452	102.991
-7.7959	71.4977	83.7609	67.4745	102.494	90.5532	102.292
-8.4949	82.0163	90.4402	75.4621	103.134	91.8847	102.672
-9.1938	105.26	112.263	98.8065	102.106	91.9047	102.822
-9.8928	98.4897	107.319	87.2527	102.76	91.989	103.426
Fig. 3h
Log [DC591053] (M)	WT RXFP4								W972.60A			E1002.63A			F105ECLA			T1213.32A			R194ECL2A			R2085.40A			K2736.62A			H2997.43A
-5	7.2441	11.7775	-11.4788	-3.33155	-1.88066	7.51374	6.62196	-6.9666	18.8488	32.1803	32.0353	9.49167	15.1529	38.9226	56.9135	50.3488	33.6972	80.2894	93.5174	81.7428	14.1898	58.6999	57.9441	65.4852	91.9784	75.1396	62.6989	46.7817	46.4201	103.844	111.028	112.293
-5.77815	-2.92762	-4.7446	3.20808	1.16911	-7.29082	-2.7756	3.87905	4.35463	12.5971	23.5437	28.3048	12.5051	1.44675	26.0602	55.637	50.8169	43.6408	99.0955	101.982	69.4004	19.446	51.4327	67.0584	78.7906	89.0299	76.1074	81.9171	68.6585	65.5123	95.6072	91.2947	86.2811
-6.5563	21.7975	2.01576	28.7928	18.3199	20.7286	22.2354	16.8784	4.01113	27.1084	38.1084	50.1522	21.9405	30.8954	45.4792	71.5523	74.0095	62.1199	110.316	109.859	101.862	76.0254	91.8843	80.9738	97.5054	109.418	100.178	107.214	92.9971	122.827	89.4939	89.0234	85.8931
-7.33445	64.3053	34.4354	46.5256	52.3984	38.3636	65.2348	62.5277	17.3661	68.4074	96.9681	86.4235	78.1837	55.3179	80.3622	87.8872	91.021	90.6176	108.085	115.696	107.426	101.743	110.044	107.896	116.127	118.248	123.758	109.166	100.791	110.789	94.1719	91.7908	92.6669
-8.11261	88.7674	83.1488	64.0501	74.693	68.0626	89.9798	54.8009	48.7933	110.147	118.999	119.206	103.862	75.2803	107.942	105.876	98.0575	90.4087	100.456	116.64	106.068	102.719	117.385	114.922	116.718	120.04	123.917	103.435	104.407	106.104	112.145	103.36	102.263
-8.89076	96.3533	86.52	90.5987	99.1747	101.409	97.6534	88.8392	91.5536	120.951	127.175	147.786	98.4679	75.2398	89.5993	95.4455	104.079	103.656	104.8	118.318	118.217	113.199	118.559	126.6	120.464	122.355	131.479	114.823	103.754	113.616	127.126	119.459	124.748
-9.66891	100.964	100.197	109.622	99.755	93.5586	102.318	105.063	98.7056	119.836	128.291	142.241	106.771	78.1488	89.8364	92.9461	106.007	98.877	100.97	119.604	127.906	106	126.972	122.666	124.314	125.112	140.426	108.825	110.445	98.9728	127.487	120.493	135.363
-10.4471	102.246	103.057	105.818	104.757	104.848	98.4905	103.398	94.7748	112.191	133.209	138.76	96.9759	78.7342	99.4666	99.7619	111.211	122.56	102.205	125.164	125.145	121.183	130.768	130.603	132.513	128.198	139.687	104.553	105.973	113.513	132.968	121.899	134.807

## Sheet: Fig 5b
	Interface area (Å2 )
Adenosine (A1R)	602.59
Bromocriptine (DRD2)	1136.8
Compodund 4 (RXFP4)	601.28
DC591053 (RXFP4)	817.47
uOR (DAMGO)		979.82
CCR1 [CCL15(26-92)]		3304.12
CXCL8 (CXCR2)		2702.35
Aβ42 (FPR2)		2232.66
N-formyl-humanin (FPR2)		1991.72
Ghrelin (GHSR)		1792.89
αMSH (MC1R)			1948.04
Somatostain-14 (SSTR2)			2052.35
AVP (V2R)			1764.14
Angiotensin II (AT1R)				1204.68
Angiotensin II (AT2R)				1583.84
Des-Arg10-kallidin (B1R)				1779.19
Bradykinin (B2R)				1657.19
CCK8 (CCKAR)				1864.92
Gastrin-17 (CCKBR)				2515.6
JMV449 (NTSR1)				1474.25
Neuromedin U (NUM1R)				1791.55
Neuromedin S (NUM2R)				1729.99
Galanin (GLA1R)					1635.69
Galanin (GLA2R)					1575.05
INSL5 (RXFP4)						1761.13
GLP-1 (GLP-1R)							3306.66

## Sheet: supplementary Fig. 1c, f, g
supplementary Fig. 1f-binding assay								supplementary Fig. 1c
Log [Ligand] (M)	INSL5 (recombinant)			INSL5 (standard)				Recombinant INSL5
-12	100	100	100	100	100	100
-11	103.766	104.871	95.5465	103.92	103.526
-10	98.0484	106.161	112.145	102.736	107.947	99.1893
-9	85.5967	91.9951	95.0676	98.3633	101.383	93.9592
-8	65.4508	69.8582	72.7044	61.6359	85.0005	63.6223
-7	19.485	24.9173	13.8393	13.0374	28.5081	21.1357
-6	0	3.8399	0	0.00202433	3.20943	1e-07
supplementary Fig. 1g-cAMP assay
Log [Ligand] (M)	INSL5 (recombinant)			INSL5 (standard)
-6	7.62028	5.44492	1.30994	6.84237	-7.09454	-7.76124
-6.90309	-1.12862	1.26247	-7.1144	0.732856	18.7958	3.23133
-7.80618	13.7061	15.5489	8.33511	1.19103	-4.60159	18.0509
-8.70927	57.135	60.7054	19.5432	47.8315	50.6058	51.3666
-9.61236	88.4221	89.3292	63.3892	89.5485	83.6685	82.3121
-10.5154	95.0107	99.8835	87.8641	96.087	96.5169	91.9689
-11.4185	97.0576	96.3977	100.014	98.082	99.8378	97.7396
-12.3216	104.956	92.3247	103.759	101.091	102.823	98.7275

## Sheet: supplementary Fig. 2e,f, g
supplementary Fig. 2e-binding assay
Log [Ligand] (M)	R3/I5 (standard)			DC591053
-12	100	100	100	100
-11
-10	92.9101	72.6919	122.075
-9	90.9632	83.8875	123.591
-8	61.2669	48.5851	75.064	83.1947	100	97.0754
-7	12.7561	7.19844	13.9624	69.7169	85.4614	86.9731
-6	6.66134e-16	-3.40468e-15	-1.4803e-15	52.9438	30.9013	47.6823
-5				32.4499	7.67167	23.932
-4				29.5802	0	21.5999
supplementary Fig. 2f-cAMP assay
Log [Ligand] (M)	INSL5 (recombinant)			DC591053
-6	-4.80472	-0.356262	0.131081
-6.90309	4.83466	6.36937	2.41648
-7.80618	15.8201	17.2219	7.24869
-8.70927	50.5987	68.6055	45.7728
-9.61236	90.7576	101.483	84.6161
-10.5154	88.4281	97.849	99.7111
-11.4185	100.9	97.246	94.5505
-12.3216	108.243	97.5737	104.722
-5				-2.71044	1.33363	16.8921
-5.699				-9.79162	-12.469	10.9085
-6.3979				1.34518	-1.12123	25.0876
-7.0969				31.6421	61.6532	41.7148
-7.7959				71.4977	83.7609	67.4745
-8.4949				82.0163	90.4402	75.4621
-9.1938				105.26	112.263	98.8065
-9.8928				98.4897	107.319	87.2527
supplementary Fig. 2g-cAMP assay
Log [DC591053] (M)	RXFP4				RXFP3				Blank
-5	25.8955	11.2767	25.6679	18.2966	90.382	78.8022	78.6947	86.4225	85.3733	96.0681	81.5773	94.8897
-5.699	20.5887	17.5711	23.0789	17.8659	86.1695	82.262	86.5201	90.2595	85.0965	93.8473	80.2258	91.231
-6.3979	45.8179	42.5283	44.8051	39.8707	81.7764	85.8606	86.0111	89.3117	85.0596	92.5434	79.3375	90.7161
-7.0969	92.549	80.0232	96.0622	79.3514	81.1057	83.951	86.7536	92.1575	82.5031	94.4493	77.5896	92.1721
-7.7959	102.371	93.3457	106.887	95.1123	79.4247	82.4742	82.5732	91.5803	87.0914	93.978	82.7553	91.9752
-8.4949	105.485	99.5183	109.875	97.2473	83.4697	84.0281	83.7886	90.0058	85.2324	91.8223	80.2843	88.5329
-9.1938	108.006	99.1739	113.002	100.54	82.178	83.3284	85.1414	90.726	87.7135	94.3901	83.0588	92.5318
-9.8928	107.566	98.1582	113.121	99.0475	83.1123	81.6874	84.5088	90.6687	86.5799	94.2662	82.0232	92.3844

## Sheet: supplementary Fig. 3b
Supplementary Fig. 3b
superdex 200 24ml eltue
Volume (mL)	mAU			INSL5–RXFP4–Gi complex
2.00428	0.22
2.01261	0.21
2.02095	0.2
2.02931	0.21
2.03761	0.22
2.04595	0.21
2.05429	0.21
2.06261	0.21
2.07095	0.22
2.07928	0.22
2.08765	0.23
2.09595	0.24
2.10428	0.23
2.11259	0.22
2.12092	0.22
2.12925	0.22
2.13758	0.23
2.14592	0.22
2.15428	0.22
2.16259	0.22
2.17112	0.23
2.17928	0.22
2.18759	0.22
2.19592	0.23
2.20425	0.24
2.21259	0.24
2.22092	0.24
2.22926	0.25
2.23761	0.25			cAMP assay
2.24592	0.26			Log [INSL5] (M)	WT RXFP4			HA-H10-Bril-RXFP4-15aa-LgBiT
2.25425	0.25			-6	-7.53568	-7.5018	0.65701	-7.55255	3.99057	-3.22579
2.26258	0.25			-6.90309	-2.67661	0.213391	0.338429	-7.35711	0.789955	4.3682
2.27092	0.24			-7.80618	9.90591	14.1352	7.34401	24.4232	20.9973	14.0134
2.27925	0.24			-8.70927	38.2924	29.4428	29.575	54.3712	40.9921	36.953
2.28759	0.24			-9.61236	61.9409	74.5781	83.0728	84.4677	76.3452	94.6592
2.29595	0.22			-10.5154	91.3561	98.9043	98.2648	114.046	106.678	104.768
2.30425	0.23			-11.4185	96.598	95.2347	96.5082	117.084	108.849	106.669
2.31258	0.23			-12.3216	112.731	103.416	99.7773	121.953	111.806	108.247
2.32091	0.23
2.32926	0.24
2.33769	0.24
2.34592	0.24
2.35426	0.24
2.36259	0.24
2.37092	0.24
2.37929	0.24
2.38759	0.25
2.39592	0.23
2.40425	0.23
2.41259	0.24
2.42091	0.24
2.42925	0.24
2.43762	0.23
2.44592	0.25
2.45425	0.24
2.46259	0.25
2.47092	0.24
2.47925	0.24
2.48758	0.24
2.49595	0.26
2.50426	0.25
2.51259	0.25
2.52095	0.26
2.52925	0.25
2.53759	0.25
2.54593	0.26
2.55425	0.27
2.56258	0.27
2.57092	0.26
2.57928	0.27
2.58758	0.27
2.59592	0.28
2.60425	0.28
2.61259	0.27
2.62092	0.26
2.62926	0.29
2.63762	0.29
2.64592	0.29
2.65426	0.28
2.66258	0.29
2.67092	0.29
2.67925	0.29
2.68758	0.29
2.69593	0.3
2.70425	0.3
2.71258	0.3
2.72095	0.31
2.72925	0.32
2.73759	0.31
2.74592	0.32
2.75426	0.32
2.76258	0.33
2.77092	0.32
2.77929	0.32
2.78758	0.33
2.79592	0.32
2.80425	0.32
2.81259	0.32
2.82092	0.32
2.82925	0.32
2.83762	0.33
2.84592	0.33
2.85425	0.34
2.86262	0.34
2.87092	0.34
2.87926	0.35
2.88759	0.35
2.89593	0.35
2.90426	0.36
2.91259	0.36
2.92095	0.37
2.92925	0.36
2.93759	0.36
2.94592	0.36
2.95425	0.38
2.96259	0.38
2.97092	0.38
2.97929	0.39
2.98759	0.39
2.99592	0.39
3.00425	0.38
3.01272	0.38
3.02093	0.39
3.02925	0.39
3.03759	0.39
3.04592	0.39
3.05425	0.4
3.06262	0.39
3.07092	0.39
3.07925	0.38
3.08759	0.39
3.09592	0.39
3.10425	0.38
3.11259	0.39
3.12096	0.39
3.12926	0.38
3.13759	0.39
3.14593	0.39
3.15426	0.39
3.1626	0.39
3.17092	0.39
3.17929	0.39
3.18759	0.39
3.19592	0.38
3.20429	0.4
3.21259	0.4
3.22092	0.39
3.22925	0.4
3.23759	0.39
3.24592	0.4
3.25426	0.41
3.26262	0.4
3.27093	0.4
3.27926	0.39
3.28759	0.39
3.29592	0.39
3.30426	0.39
3.31259	0.38
3.32096	0.38
3.32926	0.39
3.33759	0.39
3.34593	0.39
3.35426	0.4
3.36259	0.4
3.37092	0.41
3.37926	0.42
3.38759	0.4
3.39592	0.4
3.40429	0.4
3.41259	0.4
3.42092	0.4
3.42926	0.4
3.43759	0.41
3.44592	0.41
3.45426	0.42
3.46256	0.42
3.47092	0.42
3.47922	0.41
3.48756	0.42
3.49589	0.41
3.50422	0.42
3.51256	0.42
3.52089	0.43
3.52922	0.43
3.53756	0.41
3.54589	0.42
3.55426	0.42
3.56255	0.42
3.57089	0.42
3.57922	0.41
3.58756	0.42
3.5959	0.42
3.60423	0.43
3.61259	0.41
3.62089	0.41
3.62923	0.41
3.63756	0.41
3.64589	0.41
3.65422	0.41
3.66256	0.41
3.67093	0.41
3.67923	0.43
3.68776	0.43
3.69593	0.43
3.70423	0.42
3.71256	0.43
3.72089	0.41
3.72923	0.41
3.73756	0.42
3.74589	0.43
3.75426	0.41
3.76256	0.41
3.77089	0.4
3.77922	0.41
3.78756	0.42
3.79589	0.42
3.80423	0.44
3.81259	0.45
3.82089	0.44
3.82923	0.42
3.83756	0.42
3.84589	0.43
3.85433	0.43
3.86256	0.44
3.87089	0.44
3.87923	0.43
3.88756	0.45
3.89593	0.45
3.90423	0.43
3.91256	0.43
3.92089	0.44
3.92923	0.44
3.93756	0.44
3.94589	0.44
3.95426	0.44
3.96257	0.43
3.97089	0.42
3.97923	0.43
3.98757	0.44
3.99589	0.43
4.00423	0.43
4.0126	0.43
4.02089	0.44
4.02926	0.44
4.03759	0.43
4.04589	0.42
4.05423	0.43
4.06971	0.42
4.07089	0.44
4.07923	0.43
4.08756	0.44
4.09593	0.43
4.10424	0.44
4.11257	0.45
4.12089	0.43
4.12923	0.43
4.13757	0.43
4.1459	0.43
4.15426	0.43
4.16256	0.43
4.17089	0.42
4.17924	0.44
4.18756	0.42
4.1959	0.43
4.20423	0.42
4.21256	0.42
4.2209	0.42
4.22923	0.43
4.2376	0.42
4.2459	0.44
4.25423	0.43
4.26256	0.42
4.2709	0.42
4.27923	0.42
4.28756	0.42
4.29593	0.43
4.30424	0.42
4.31565	0.41
4.3209	0.41
4.32923	0.41
4.33756	0.42
4.3459	0.41
4.35426	0.42
4.36256	0.42
4.3709	0.41
4.37927	0.42
4.39471	0.41
4.3959	0.42
4.40423	0.42
4.41256	0.43
4.42091	0.42
4.42923	0.43
4.4376	0.42
4.4459	0.42
4.45423	0.42
4.46256	0.43
4.4709	0.43
4.47923	0.42
4.48756	0.43
4.49593	0.44
4.50423	0.44
4.51257	0.43
4.5209	0.43
4.52937	0.44
4.53756	0.44
4.5459	0.43
4.55423	0.42
4.56256	0.43
4.5709	0.43
4.57927	0.42
4.58756	0.43
4.5959	0.42
4.60423	0.42
4.61257	0.42
4.6209	0.43
4.62923	0.44
4.64064	0.45
4.6459	0.45
4.65423	0.44
4.66257	0.43
4.6709	0.43
4.67923	0.43
4.68757	0.44
4.69593	0.43
4.70423	0.42
4.71257	0.43
4.72094	0.44
4.72923	0.44
4.73757	0.43
4.74589	0.43
4.75423	0.42
4.76257	0.42
4.7709	0.42
4.77927	0.43
4.78757	0.43
4.7959	0.43
4.8042	0.43
4.81253	0.44
4.82087	0.43
4.82921	0.43
4.83753	0.44
4.8459	0.45
4.8542	0.45
4.86254	0.43
4.8709	0.43
4.8792	0.44
4.88753	0.43
4.89587	0.44
4.9042	0.44
4.91254	0.44
4.92087	0.44
4.92924	0.44
4.93753	0.44
4.94587	0.44
4.95421	0.45
4.96253	0.44
4.97398	0.45
4.9792	0.45
4.98757	0.45
4.99587	0.44
5.0042	0.44
5.01253	0.45
5.02087	0.44
5.0292	0.45
5.03753	0.44
5.04588	0.44
5.0542	0.44
5.06253	0.45
5.07091	0.43
5.0792	0.44
5.08753	0.44
5.09587	0.45
5.1042	0.45
5.11254	0.44
5.12087	0.44
5.12924	0.44
5.13753	0.45
5.14587	0.46
5.1542	0.45
5.16254	0.45
5.17087	0.45
5.1792	0.45
5.18757	0.46
5.19587	0.46
5.2044	0.46
5.21257	0.46
5.22087	0.47
5.2292	0.47
5.23753	0.47
5.24587	0.46
5.2542	0.47
5.26254	0.47
5.27091	0.46
5.2792	0.45
5.28754	0.47
5.29897	0.46
5.3042	0.46
5.31254	0.46
5.32087	0.47
5.32924	0.47
5.33754	0.48
5.34587	0.48
5.35421	0.48
5.36254	0.47
5.37097	0.48
5.3792	0.48
5.38754	0.47
5.39587	0.48
5.4042	0.48
5.41257	0.48
5.42087	0.47
5.4292	0.46
5.43754	0.47
5.44587	0.48
5.45421	0.48
5.46254	0.47
5.47091	0.47
5.47921	0.47
5.48754	0.48
5.49587	0.47
5.50421	0.48
5.51254	0.48
5.52087	0.49
5.52923	0.48
5.53755	0.48
5.54587	0.48
5.55424	0.48
5.56255	0.48
5.57087	0.49
5.57921	0.48
5.58755	0.48
5.59587	0.47
5.6042	0.47
5.61257	0.48
5.62087	0.48
5.63231	0.5
5.63754	0.49
5.64587	0.49
5.65421	0.49
5.66254	0.49
5.67091	0.5
5.67921	0.5
5.68754	0.5
5.69588	0.52
5.70421	0.51
5.71254	0.51
5.72087	0.51
5.72921	0.52
5.73754	0.51
5.74587	0.52
5.75424	0.52
5.76254	0.51
5.77087	0.51
5.77921	0.51
5.78754	0.52
5.79587	0.51
5.80421	0.51
5.81258	0.51
5.82088	0.52
5.82921	0.53
5.83754	0.52
5.84588	0.51
5.85421	0.53
5.86254	0.52
5.87091	0.54
5.87921	0.54
5.88754	0.54
5.89591	0.53
5.90421	0.53
5.91254	0.54
5.92087	0.54
5.92921	0.53
5.94064	0.54
5.94588	0.54
5.95425	0.54
5.96255	0.54
5.97088	0.53
5.97921	0.52
5.98755	0.53
5.99587	0.54
6.00421	0.54
6.01258	0.53
6.02088	0.54
6.0292	0.53
6.03754	0.53
6.04601	0.53
6.05421	0.53
6.06254	0.53
6.07088	0.53
6.07921	0.55
6.08754	0.54
6.09591	0.54
6.10421	0.54
6.11254	0.55
6.12085	0.54
6.1292	0.54
6.13755	0.56
6.14588	0.55
6.15418	0.56
6.16254	0.56
6.17084	0.57
6.17917	0.56
6.18751	0.56
6.19584	0.56
6.20418	0.56
6.21258	0.56
6.22084	0.56
6.22918	0.57
6.23752	0.57
6.24588	0.57
6.25418	0.58
6.26251	0.58
6.27085	0.58
6.27918	0.58
6.28751	0.57
6.29585	0.56
6.30421	0.57
6.31251	0.57
6.32084	0.58
6.32918	0.58
6.33751	0.58
6.34584	0.59
6.35418	0.59
6.36255	0.59
6.37084	0.59
6.37918	0.6
6.38755	0.6
6.39585	0.6
6.40418	0.61
6.41251	0.61
6.42085	0.61
6.42918	0.61
6.43751	0.62
6.44588	0.62
6.45418	0.61
6.46251	0.62
6.47084	0.63
6.47919	0.62
6.48751	0.63
6.49585	0.63
6.50422	0.62
6.51251	0.62
6.52084	0.63
6.52918	0.63
6.53751	0.64
6.54584	0.64
6.55418	0.65
6.56252	0.65
6.57084	0.65
6.57918	0.64
6.58755	0.63
6.59585	0.63
6.60418	0.64
6.61251	0.65
6.62085	0.63
6.62918	0.64
6.63751	0.64
6.64588	0.63
6.65419	0.64
6.66251	0.65
6.67085	0.65
6.67918	0.67
6.68751	0.65
6.69585	0.65
6.70422	0.65
6.71251	0.66
6.72105	0.65
6.72922	0.65
6.73751	0.64
6.74585	0.64
6.75418	0.66
6.76252	0.66
6.77085	0.67
6.77918	0.65
6.78755	0.66
6.79586	0.66
6.80418	0.66
6.81251	0.66
6.82085	0.66
6.82918	0.65
6.83751	0.66
6.84588	0.66
6.85418	0.67
6.86251	0.66
6.87085	0.68
6.87918	0.71
6.88762	0.71
6.89585	0.71
6.90418	0.72
6.91252	0.73
6.92086	0.73
6.92922	0.75
6.93752	0.77
6.94585	0.79
6.95418	0.8
6.96252	0.81
6.97085	0.84
6.97918	0.87
6.98755	0.9
6.99585	0.93
7.00418	0.97
7.01252	1.01
7.02091	1.06
7.02918	1.1
7.03752	1.16
7.04588	1.22
7.05419	1.29
7.06252	1.35
7.07088	1.42
7.07918	1.51
7.08752	1.58
7.09585	1.66
7.10418	1.76
7.11252	1.85
7.12085	1.94
7.12922	2.02
7.13752	2.12
7.14585	2.23
7.15418	2.34
7.16252	2.45
7.17085	2.56
7.17918	2.67
7.18755	2.79
7.19585	2.89
7.20418	3.01
7.21252	3.11
7.22084	3.24
7.22919	3.36
7.23752	3.48
7.24585	3.61
7.25419	3.74
7.26251	3.85
7.27088	3.97
7.27918	4.1
7.28752	4.22
7.29595	4.34
7.30419	4.47
7.31252	4.6
7.32085	4.71
7.32925	4.83
7.33752	4.97
7.34592	5.09
7.35419	5.21
7.36252	5.32
7.37085	5.45
7.37919	5.56
7.38755	5.67
7.39585	5.8
7.40419	5.91
7.41255	6.03
7.42085	6.14
7.42919	6.25
7.43752	6.36
7.44585	6.46
7.45418	6.56
7.46252	6.67
7.47088	6.78
7.47919	6.87
7.48752	6.98
7.49582	7.06
7.50415	7.15
7.51248	7.25
7.52082	7.35
7.52915	7.44
7.53752	7.52
7.54582	7.61
7.55415	7.69
7.56265	7.78
7.57082	7.87
7.57916	7.95
7.58749	8.04
7.59582	8.12
7.60415	8.21
7.61249	8.29
7.62086	8.38
7.62925	8.46
7.6375	8.54
7.64588	8.63
7.65422	8.71
7.66252	8.82
7.67082	8.91
7.67919	9.02
7.68749	9.13
7.69582	9.25
7.70418	9.38
7.71249	9.51
7.72082	9.65
7.72922	9.8
7.73749	9.96
7.74582	10.16
7.75415	10.37
7.76252	10.58
7.77082	10.84
7.77915	11.1
7.78749	11.39
7.79582	11.7
7.80416	12.04
7.81249	12.42
7.82085	12.83
7.82916	13.3
7.83749	13.79
7.84582	14.31
7.85416	14.9
7.86249	15.52
7.87082	16.18
7.87919	16.91
7.88749	17.64
7.89582	18.43
7.90428	19.26
7.91259	20.11
7.92092	21.01
7.92926	21.93
7.93755	22.86
7.94589	23.83
7.95421	24.8
7.96252	25.79
7.97086	26.78
7.97922	27.78
7.98752	28.8
7.99582	29.83
8.00416	30.84
8.01249	31.85
8.02085	32.85
8.02916	33.86
8.03749	34.86
8.04582	35.84
8.05416	36.83
8.06249	37.82
8.07083	38.8
8.07916	39.8
8.08748	40.77
8.09582	41.74
8.10419	42.73
8.11249	43.69
8.12083	44.65
8.12916	45.63
8.13748	46.6
8.14582	47.56
8.15416	48.51
8.16253	49.45
8.17804	50.37
8.17916	51.29
8.18749	52.19
8.19583	53.08
8.20416	53.96
8.21259	54.81
8.22095	55.65
8.22916	56.48
8.23769	57.29
8.24589	58.06
8.25416	58.83
8.26257	59.58
8.27085	60.31
8.27919	61.01
8.28749	61.69
8.29583	62.35
8.30419	63.01
8.31249	63.62
8.32083	64.21
8.32916	64.81
8.33749	65.38
8.34583	65.93
8.35416	66.46
8.36252	66.96
8.37083	67.43
8.37916	67.9
8.38749	68.36
8.39583	68.8
8.40426	69.23
8.41249	69.65
8.42083	70.02
8.42916	70.36
8.4375	70.72
8.44586	71.07
8.45416	71.4
8.46249	71.71
8.47083	72
8.47916	72.23
8.48749	72.44
8.49582	72.63
8.50429	72.82
8.51259	72.99
8.52093	73.14
8.52922	73.29
8.53756	73.4
8.54589	73.51
8.55419	73.58
8.56252	73.64
8.57093	73.7
8.57916	73.75
8.58752	73.76
8.59583	73.76
8.60416	73.74
8.6125	73.68
8.62082	73.61
8.62916	73.53
8.6375	73.45
8.64586	73.39
8.65416	73.29
8.66249	73.19
8.67082	73.08
8.67916	72.94
8.6875	72.81
8.69583	72.68
8.70419	72.55
8.7125	72.42
8.72082	72.28
8.72916	72.14
8.7375	71.96
8.74582	71.79
8.75416	71.61
8.76249	71.44
8.77407	71.28
8.77916	71.11
8.78763	70.96
8.79592	70.83
8.80427	70.68
8.81259	70.5
8.82089	70.37
8.82923	70.22
8.83754	70.1
8.84586	69.95
8.85419	69.8
8.8625	69.66
8.8709	69.51
8.87916	69.4
8.88746	69.26
8.8958	69.15
8.90413	69.05
8.91246	68.96
8.9208	68.86
8.92913	68.75
8.9375	68.65
8.94579	68.56
8.95413	68.5
8.96246	68.43
8.9708	68.35
8.97913	68.29
8.98746	68.19
8.99583	68.11
9.00413	68.01
9.01246	67.94
9.0208	67.89
9.02912	67.85
9.03747	67.8
9.0458	67.76
9.05416	67.71
9.06246	67.68
9.0708	67.65
9.0793	67.63
9.08747	67.61
9.0958	67.59
9.10422	67.57
9.11256	67.55
9.1209	67.51
9.12919	67.49
9.13753	67.47
9.1458	67.47
9.1542	67.49
9.1625	67.51
9.1708	67.53
9.17913	67.54
9.18746	67.55
9.19583	67.57
9.20413	67.6
9.21247	67.65
9.2208	67.72
9.22913	67.78
9.23747	67.82
9.24586	67.86
9.25413	67.92
9.26247	68
9.2708	68.08
9.27917	68.18
9.28747	68.28
9.2958	68.4
9.30413	68.51
9.31247	68.63
9.3208	68.76
9.32913	68.92
9.33751	69.1
9.3458	69.3
9.35413	69.47
9.36247	69.67
9.37079	69.85
9.37913	70.04
9.38747	70.26
9.39593	70.51
9.40413	70.78
9.41253	71.06
9.42087	71.37
9.42923	71.68
9.43753	72
9.44583	72.35
9.45413	72.73
9.46246	73.14
9.4708	73.56
9.47917	74
9.48747	74.48
9.4958	74.96
9.50413	75.47
9.51247	76
9.5208	76.57
9.52913	77.19
9.5375	77.81
9.5458	78.49
9.55414	79.2
9.56247	79.93
9.5708	80.69
9.57914	81.51
9.58747	82.34
9.5958	83.22
9.60413	84.14
9.61246	85.09
9.62083	86.07
9.62914	87.1
9.63746	88.17
9.6458	89.29
9.65413	90.46
9.66246	91.65
9.6708	92.89
9.67917	94.16
9.68747	95.46
9.6958	96.77
9.70414	98.12
9.71246	99.53
9.7208	100.97
9.72914	102.43
9.7375	103.92
9.7458	105.4
9.75434	106.88
9.76251	108.39
9.7708	109.94
9.77914	111.49
9.78747	113.07
9.7958	114.62
9.80414	116.18
9.81246	117.73
9.82083	119.25
9.82914	120.77
9.83747	122.28
9.8458	123.77
9.85414	125.21
9.86247	126.64
9.8708	128.02
9.87917	129.36
9.88747	130.66
9.89581	131.94
9.90413	133.19
9.91247	134.38
9.92091	135.52
9.92913	136.61
9.93747	137.65
9.9458	138.61
9.95414	139.52
9.9625	140.39
9.9708	141.21
9.97914	141.97
9.98747	142.66
9.99581	143.27
10.0041	143.8
10.0125	144.26
10.0208	144.69
10.0291	145.04
10.0375	145.38
10.0458	145.62
10.0541	145.81
10.0625	145.92
10.0708	145.96
10.0792	145.97
10.0875	145.92
10.0958	145.82
10.1042	145.66
10.1125	145.43
10.1208	145.16
10.1291	144.8
10.1375	144.4
10.1458	143.95
10.1541	143.46
10.1625	142.93
10.1708	142.36
10.1791	141.74
10.1874	141.07
10.1958	140.37
10.2041	139.63
10.2124	138.85
10.2208	138.07
10.2291	137.24
10.2374	136.35
10.2458	135.42
10.2541	134.44
10.2624	133.43
10.2708	132.39
10.2791	131.33
10.2874	130.29
10.2958	129.19
10.3041	128.09
10.3125	126.97
10.3208	125.82
10.3291	124.65
10.3374	123.49
10.3458	122.31
10.3541	121.12
10.3624	119.87
10.3708	118.66
10.3791	117.38
10.3874	116.09
10.3958	114.79
10.4041	113.5
10.4124	112.21
10.4208	110.92
10.4291	109.66
10.4374	108.37
10.4458	107.07
10.4541	105.79
10.4624	104.52
10.4708	103.24
10.4791	101.99
10.4874	100.71
10.4958	99.46
10.5041	98.18
10.5125	96.9
10.5208	95.61
10.5291	94.36
10.5374	93.11
10.5458	91.89
10.5541	90.68
10.5624	89.5
10.5708	88.29
10.5791	87.12
10.5874	85.98
10.5959	84.83
10.6041	83.71
10.6124	82.62
10.6208	81.54
10.6291	80.44
10.6374	79.34
10.6458	78.29
10.6541	77.24
10.6624	76.2
10.6708	75.2
10.6791	74.22
10.6874	73.27
10.6958	72.34
10.7041	71.42
10.7125	70.5
10.7208	69.63
10.7291	68.77
10.7375	67.91
10.7458	67.08
10.7541	66.24
10.7625	65.42
10.7708	64.62
10.7791	63.84
10.7874	63.08
10.7958	62.32
10.8041	61.6
10.8124	60.91
10.8208	60.24
10.8291	59.57
10.8374	58.92
10.8458	58.27
10.8541	57.64
10.8625	57.02
10.8708	56.42
10.8791	55.84
10.8874	55.27
10.8958	54.69
10.9041	54.13
10.9125	53.58
10.9208	53.06
10.9291	52.53
10.9375	52.04
10.9458	51.54
10.9541	51.07
10.9624	50.58
10.9708	50.13
10.9791	49.69
10.9875	49.26
10.9958	48.82
11.0041	48.4
11.0124	47.98
11.0208	47.58
11.0291	47.17
11.0374	46.78
11.0458	46.4
11.0541	46.03
11.0624	45.67
11.0708	45.32
11.0791	44.96
11.0875	44.62
11.0958	44.27
11.1041	43.96
11.1125	43.64
11.1208	43.33
11.1291	43.02
11.1375	42.7
11.1458	42.4
11.1541	42.1
11.1624	41.81
11.1708	41.52
11.1791	41.25
11.1874	40.98
11.1958	40.72
11.2041	40.45
11.2124	40.2
11.2208	39.94
11.2291	39.71
11.2374	39.47
11.2458	39.23
11.2541	39.01
11.2624	38.79
11.271	38.56
11.2791	38.34
11.2874	38.11
11.2958	37.91
11.3041	37.72
11.3124	37.51
11.3208	37.32
11.3291	37.12
11.3375	36.94
11.3458	36.77
11.3541	36.59
11.3624	36.43
11.3708	36.27
11.3791	36.1
11.3874	35.94
11.3958	35.79
11.4041	35.63
11.4124	35.47
11.4208	35.33
11.4291	35.19
11.4375	35.04
11.4458	34.9
11.4541	34.78
11.4624	34.64
11.4708	34.52
11.4792	34.39
11.4874	34.27
11.4958	34.16
11.5041	34.06
11.5124	33.95
11.5208	33.83
11.5291	33.72
11.5375	33.61
11.5458	33.52
11.5541	33.42
11.5624	33.33
11.5708	33.24
11.5791	33.15
11.5874	33.06
11.5958	32.99
11.6041	32.89
11.6124	32.82
11.6207	32.74
11.6291	32.67
11.6374	32.61
11.6457	32.51
11.6541	32.44
11.6624	32.36
11.6707	32.3
11.6791	32.22
11.6875	32.16
11.6958	32.1
11.7041	32.02
11.7124	31.96
11.7207	31.9
11.7291	31.84
11.7374	31.78
11.7458	31.73
11.7541	31.66
11.7624	31.6
11.7707	31.54
11.7791	31.47
11.7874	31.4
11.7957	31.35
11.8041	31.27
11.8124	31.22
11.8208	31.17
11.8291	31.12
11.8374	31.06
11.8458	31
11.8541	30.94
11.8624	30.88
11.8707	30.82
11.8791	30.77
11.8874	30.72
11.8957	30.67
11.9041	30.62
11.9124	30.55
11.9207	30.49
11.9291	30.43
11.9374	30.38
11.9458	30.33
11.9541	30.25
11.9624	30.21
11.9708	30.17
11.9791	30.12
11.9874	30.07
11.9957	30.04
12.0041	29.99
12.0124	29.94
12.0207	29.9
12.0291	29.84
12.0374	29.79
12.0457	29.75
12.0541	29.71
12.0624	29.67
12.0708	29.63
12.0791	29.61
12.0875	29.57
12.0958	29.54
12.1041	29.51
12.1126	29.49
12.1207	29.46
12.1291	29.44
12.1374	29.41
12.1457	29.39
12.1541	29.35
12.1624	29.32
12.1708	29.32
12.1791	29.3
12.1874	29.29
12.1958	29.28
12.2041	29.27
12.2124	29.26
12.2208	29.26
12.2291	29.25
12.2374	29.25
12.2457	29.26
12.2541	29.27
12.2624	29.27
12.2707	29.28
12.2791	29.29
12.2874	29.28
12.2957	29.29
12.3041	29.3
12.3125	29.32
12.3208	29.34
12.3291	29.36
12.3374	29.38
12.3458	29.4
12.3541	29.41
12.3624	29.44
12.3708	29.47
12.3791	29.5
12.3874	29.54
12.3957	29.58
12.4041	29.59
12.4124	29.62
12.4207	29.65
12.4291	29.69
12.4374	29.74
12.4458	29.77
12.4541	29.81
12.4624	29.86
12.4708	29.9
12.4791	29.94
12.4874	30
12.4957	30.05
12.5041	30.08
12.5124	30.13
12.5207	30.19
12.5291	30.24
12.5374	30.28
12.5457	30.33
12.5541	30.38
12.5624	30.44
12.5708	30.5
12.5791	30.55
12.5874	30.6
12.5958	30.67
12.6041	30.73
12.6124	30.79
12.6207	30.85
12.6291	30.92
12.6374	30.99
12.6457	31.06
12.6541	31.12
12.6624	31.18
12.6707	31.24
12.6791	31.3
12.6874	31.37
12.6958	31.44
12.7041	31.5
12.7125	31.58
12.7208	31.65
12.7291	31.72
12.7374	31.78
12.7457	31.86
12.7541	31.93
12.7624	31.99
12.7708	32.06
12.7791	32.13
12.7876	32.19
12.7958	32.26
12.8041	32.32
12.8124	32.4
12.8208	32.47
12.8291	32.53
12.8374	32.6
12.8458	32.67
12.8541	32.73
12.8624	32.79
12.8708	32.86
12.8791	32.92
12.8874	33
12.8957	33.05
12.904	33.12
12.9124	33.16
12.9208	33.2
12.9291	33.27
12.9374	33.33
12.9457	33.38
12.9542	33.43
12.9624	33.48
12.9707	33.54
12.9791	33.58
12.9874	33.61
12.9957	33.65
13.0041	33.7
13.0124	33.74
13.0207	33.8
13.0291	33.82
13.0374	33.85
13.0457	33.87
13.0541	33.9
13.0624	33.9
13.0707	33.92
13.0791	33.95
13.0874	33.97
13.0957	33.99
13.1041	33.99
13.1124	34
13.1208	34.01
13.1291	34
13.1374	34
13.1458	33.99
13.1541	33.98
13.1624	33.96
13.1707	33.95
13.1791	33.92
13.1874	33.88
13.1957	33.85
13.2041	33.8
13.2124	33.76
13.2207	33.72
13.2291	33.69
13.2374	33.62
13.2457	33.57
13.2541	33.51
13.2624	33.45
13.2707	33.38
13.2791	33.31
13.2874	33.23
13.2957	33.15
13.3041	33.05
13.3124	32.95
13.3207	32.84
13.3291	32.74
13.3374	32.62
13.3458	32.51
13.3541	32.41
13.3624	32.29
13.3707	32.16
13.3791	32.03
13.3874	31.89
13.3957	31.76
13.4041	31.62
13.4124	31.47
13.4207	31.31
13.4291	31.14
13.4374	30.99
13.4457	30.81
13.4541	30.63
13.4624	30.47
13.4707	30.29
13.4791	30.11
13.4874	29.93
13.4958	29.74
13.5041	29.54
13.5124	29.33
13.5208	29.13
13.5291	28.93
13.5374	28.72
13.5458	28.51
13.5541	28.28
13.5624	28.07
13.5707	27.84
13.5791	27.6
13.5874	27.37
13.5957	27.16
13.6041	26.93
13.6124	26.68
13.6207	26.45
13.6293	26.21
13.6374	25.97
13.6457	25.72
13.6541	25.48
13.6624	25.23
13.6707	24.98
13.6791	24.72
13.6874	24.47
13.6957	24.22
13.7041	23.97
13.7124	23.72
13.7207	23.47
13.7291	23.22
13.7374	22.97
13.7459	22.7
13.7541	22.45
13.7625	22.21
13.7708	21.96
13.7791	21.71
13.7875	21.45
13.7959	21.19
13.8041	20.93
13.8124	20.69
13.8207	20.44
13.8291	20.19
13.8374	19.94
13.8457	19.69
13.8541	19.45
13.8624	19.22
13.8707	18.99
13.8791	18.75
13.8874	18.51
13.8957	18.28
13.9041	18.05
13.9124	17.82
13.9207	17.59
13.9291	17.36
13.9374	17.14
13.9532	16.92
13.9541	16.71
13.9624	16.49
13.9708	16.27
13.9791	16.06
13.9874	15.87
13.9957	15.66
14.0041	15.47
14.0124	15.28
14.0281	15.08
14.0291	14.9
14.0375	14.72
14.0458	14.54
14.0542	14.34
14.0625	14.17
14.0708	13.99
14.0791	13.83
14.0874	13.65
14.099	13.48
14.1041	13.34
14.1124	13.18
14.1207	13.03
14.1291	12.87
14.1374	12.71
14.1457	12.56
14.1541	12.42
14.1624	12.27
14.1783	12.13
14.1791	12
14.1874	11.86
14.1957	11.74
14.2041	11.62
14.2124	11.49
14.2207	11.37
14.229	11.26
14.2374	11.13
14.2457	11.03
14.254	10.93
14.2624	10.81
14.2707	10.69
14.279	10.6
14.2874	10.48
14.2957	10.39
14.304	10.29
14.3124	10.18
14.3207	10.1
14.329	10
14.3374	9.91
14.3457	9.81
14.354	9.74
14.3625	9.66
14.3708	9.57
14.3791	9.5
14.3874	9.41
14.4032	9.33
14.4041	9.27
14.4124	9.2
14.4207	9.12
14.429	9.05
14.4374	8.98
14.4457	8.93
14.454	8.87
14.4624	8.8
14.478	8.74
14.479	8.67
14.4874	8.62
14.4957	8.57
14.504	8.52
14.5125	8.47
14.5207	8.41
14.529	8.35
14.5374	8.31
14.5457	8.26
14.554	8.21
14.5624	8.16
14.5707	8.13
14.5791	8.09
14.5874	8.05
14.5957	8
14.604	7.95
14.6124	7.92
14.6207	7.88
14.6323	7.84
14.6375	7.82
14.6457	7.79
14.6541	7.75
14.6624	7.72
14.6708	7.68
14.6791	7.65
14.6874	7.62
14.6957	7.6
14.7041	7.56
14.7124	7.53
14.7207	7.5
14.729	7.48
14.7374	7.46
14.7457	7.43
14.754	7.4
14.7624	7.38
14.7707	7.35
14.7824	7.34
14.7874	7.32
14.7957	7.29
14.8041	7.27
14.8124	7.24
14.8207	7.23
14.829	7.2
14.8374	7.19
14.8457	7.17
14.8615	7.14
14.8624	7.13
14.8707	7.1
14.879	7.08
14.8874	7.08
14.8957	7.05
14.904	7.04
14.9124	7.02
14.9207	6.99
14.9365	6.97
14.9374	6.97
14.9458	6.93
14.9541	6.92
14.9624	6.91
14.9707	6.89
14.9791	6.87
14.9874	6.86
14.9957	6.85
15.0073	6.84
15.0124	6.83
15.0207	6.81
15.029	6.79
15.0374	6.77
15.0457	6.77
15.054	6.77
15.0624	6.76
15.0707	6.74
15.0864	6.72
15.0874	6.71
15.0957	6.71
15.104	6.69
15.1124	6.68
15.1207	6.67
15.129	6.67
15.1374	6.66
15.1459	6.64
15.154	6.63
15.1624	6.63
15.1707	6.61
15.179	6.6
15.1874	6.59
15.1957	6.58
15.2042	6.56
15.2124	6.54
15.2208	6.55
15.2291	6.53
15.2407	6.51
15.2458	6.51
15.2541	6.5
15.2624	6.5
15.2707	6.5
15.2791	6.48
15.2874	6.47
15.2957	6.47
15.3115	6.47
15.3125	6.45
15.3207	6.44
15.329	6.44
15.3374	6.43
15.3457	6.41
15.354	6.39
15.3624	6.39
15.3707	6.38
15.379	6.38
15.3907	6.38
15.3957	6.36
15.4041	6.36
15.4124	6.35
15.4207	6.35
15.429	6.34
15.4374	6.33
15.4457	6.33
15.454	6.32
15.4624	6.32
15.4707	6.32
15.479	6.31
15.4874	6.29
15.4957	6.29
15.504	6.27
15.5124	6.27
15.5207	6.26
15.529	6.26
15.5374	6.26
15.5457	6.25
15.554	6.22
15.5624	6.23
15.5707	6.23
15.579	6.22
15.5873	6.21
15.5957	6.21
15.604	6.19
15.6124	6.19
15.6207	6.19
15.629	6.19
15.6373	6.18
15.6457	6.17
15.654	6.18
15.6623	6.17
15.6707	6.16
15.679	6.15
15.6874	6.14
15.6957	6.14
15.704	6.14
15.7124	6.13
15.7207	6.13
15.729	6.12
15.7373	6.11
15.7457	6.1
15.754	6.1
15.7623	6.08
15.7707	6.07
15.779	6.07
15.7873	6.06
15.7957	6.05
15.804	6.05
15.8124	6.05
15.8207	6.04
15.829	6.03
15.8374	6.03
15.8457	6.02
15.854	6.02
15.8623	6.01
15.8707	5.99
15.879	6
15.8873	5.99
15.8957	5.98
15.904	5.98
15.9123	5.97
15.9207	5.97
15.929	5.96
15.9374	5.96
15.9457	5.95
15.9541	5.94
15.9623	5.93
15.9707	5.93
15.979	5.93
15.9875	5.92
15.9957	5.9
16.004	5.9
16.0123	5.9
16.0207	5.89
16.029	5.89
16.0374	5.89
16.0457	5.88
16.054	5.86
16.0623	5.86
16.0707	5.85
16.079	5.85
16.0873	5.84
16.0957	5.82
16.104	5.82
16.1123	5.8
16.1207	5.8
16.129	5.79
16.1373	5.79
16.1457	5.78
16.1541	5.8
16.1623	5.79
16.1707	5.78
16.179	5.77
16.1906	5.75
16.1957	5.75
16.204	5.74
16.2124	5.76
16.2207	5.73
16.229	5.74
16.2374	5.74
16.2457	5.73
16.254	5.73
16.2623	5.72
16.2707	5.71
16.279	5.7
16.2906	5.7
16.2957	5.7
16.304	5.7
16.3123	5.69
16.3207	5.68
16.329	5.68
16.3374	5.67
16.3457	5.66
16.354	5.66
16.3623	5.65
16.3707	5.65
16.379	5.63
16.3874	5.64
16.3957	5.64
16.404	5.63
16.4124	5.63
16.4207	5.62
16.429	5.63
16.4374	5.62
16.4457	5.61
16.454	5.61
16.4624	5.61
16.4707	5.61
16.479	5.61
16.4873	5.59
16.4957	5.6
16.504	5.59
16.5124	5.58
16.5207	5.59
16.529	5.59
16.5373	5.59
16.5457	5.59
16.554	5.59
16.5623	5.58
16.5739	5.58
16.579	5.57
16.5874	5.57
16.5957	5.56
16.604	5.57
16.6123	5.55
16.6207	5.56
16.629	5.55
16.6374	5.55
16.6457	5.56
16.654	5.56
16.6656	5.56
16.6707	5.55
16.679	5.55
16.6873	5.54
16.6957	5.54
16.704	5.55
16.7124	5.54
16.7207	5.54
16.729	5.54
16.7373	5.53
16.7457	5.55
16.754	5.55
16.7624	5.55
16.7707	5.55
16.7791	5.56
16.7873	5.55
16.7957	5.55
16.804	5.53
16.8123	5.53
16.8207	5.53
16.8291	5.53
16.8374	5.54
16.8457	5.54
16.854	5.54
16.8624	5.54
16.8707	5.55
16.879	5.55
16.8873	5.56
16.8957	5.55
16.904	5.56
16.9123	5.55
16.9207	5.54
16.9291	5.54
16.9373	5.54
16.9457	5.53
16.954	5.53
16.9623	5.54
16.9706	5.53
16.979	5.52
16.9873	5.52
16.9991	5.52
17.004	5.52
17.0124	5.52
17.0206	5.51
17.029	5.52
17.0373	5.53
17.0456	5.52
17.054	5.53
17.0623	5.52
17.0707	5.52
17.079	5.52
17.0873	5.51
17.0956	5.51
17.104	5.52
17.1123	5.52
17.1207	5.5
17.129	5.51
17.1373	5.51
17.1457	5.51
17.154	5.5
17.1623	5.5
17.1707	5.51
17.179	5.5
17.1873	5.5
17.1957	5.49
17.204	5.5
17.2124	5.5
17.2206	5.5
17.229	5.51
17.2373	5.5
17.2457	5.5
17.254	5.5
17.2623	5.48
17.2707	5.49
17.279	5.49
17.2873	5.49
17.2956	5.48
17.304	5.49
17.3123	5.48
17.3207	5.48
17.329	5.48
17.3373	5.46
17.3457	5.48
17.3573	5.48
17.3623	5.48
17.3707	5.48
17.379	5.47
17.3873	5.47
17.3957	5.47
17.404	5.45
17.4123	5.45
17.4206	5.44
17.429	5.43
17.4373	5.44
17.4457	5.43
17.454	5.42
17.4623	5.42
17.4707	5.43
17.479	5.41
17.4873	5.42
17.4991	5.4
17.5041	5.4
17.5123	5.39
17.5206	5.38
17.529	5.37
17.5373	5.35
17.5457	5.34
17.554	5.35
17.5623	5.35
17.5707	5.35
17.579	5.32
17.5873	5.31
17.5956	5.3
17.604	5.29
17.6123	5.29
17.6207	5.27
17.629	5.25
17.6373	5.24
17.6457	5.22
17.654	5.21
17.6623	5.2
17.6707	5.2
17.679	5.18
17.6873	5.17
17.6957	5.16
17.704	5.14
17.7123	5.13
17.7207	5.12
17.729	5.1
17.7373	5.09
17.7457	5.07
17.754	5.05
17.7623	5.05
17.7707	5.04
17.779	5.02
17.7873	5
17.7957	4.98
17.804	4.98
17.8124	4.96
17.8207	4.93
17.829	4.93
17.8373	4.91
17.8457	4.89
17.854	4.88
17.8623	4.87
17.8707	4.85
17.879	4.83
17.8873	4.82
17.8957	4.8
17.904	4.78
17.9123	4.77
17.9206	4.75
17.929	4.74
17.9373	4.71
17.9457	4.69
17.954	4.69
17.9623	4.68
17.9707	4.66
17.979	4.64
17.9873	4.62
17.9957	4.61
18.004	4.6
18.0123	4.58
18.0206	4.56
18.029	4.53
18.0374	4.52
18.0457	4.5
18.054	4.48
18.0623	4.47
18.0707	4.47
18.079	4.46
18.0873	4.44
18.0957	4.42
18.104	4.41
18.1123	4.39
18.1207	4.38
18.129	4.36
18.1373	4.35
18.153	4.33
18.154	4.32
18.1623	4.31
18.1707	4.29
18.1792	4.29
18.1873	4.27
18.1957	4.26
18.204	4.25
18.2123	4.23
18.2207	4.22
18.229	4.21
18.2374	4.2
18.2457	4.19
18.254	4.18
18.2623	4.16
18.2706	4.15
18.279	4.14
18.2873	4.13
18.2956	4.13
18.304	4.1
18.3123	4.08
18.3206	4.07
18.329	4.07
18.3373	4.06
18.3457	4.05
18.354	4.05
18.3623	4.04
18.3706	4.03
18.379	4.01
18.3873	4
18.3956	4
18.404	3.97
18.4123	3.97
18.4206	3.97
18.4291	3.98
18.4406	3.98
18.4457	3.96
18.4539	3.96
18.4623	3.94
18.4706	3.93
18.479	3.92
18.4873	3.91
18.4956	3.9
18.504	3.9
18.5123	3.89
18.5206	3.88
18.529	3.88
18.5373	3.88
18.5456	3.87
18.554	3.85
18.5623	3.85
18.5706	3.85
18.579	3.85
18.5873	3.84
18.5956	3.82
18.604	3.83
18.6123	3.82
18.6206	3.82
18.629	3.83
18.6373	3.82
[truncated: 43 more rows]

## Sheet: supplementary Fig. 3c
Supplementary Fig. 3c
superdex 200 24ml eltue
Volume (mL)	mAU			Compound 4–RXFP4–Gi complex
2.00198	-0.36
2.01031	-0.36
2.01865	-0.35
2.02702	-0.35
2.03532	-0.37
2.04365	-0.36
2.05201	-0.34
2.06031	-0.34
2.06865	-0.34
2.07891	-0.36
2.08531	-0.35
2.09365	-0.36
2.10197	-0.35
2.11035	-0.35
2.11865	-0.35
2.12698	-0.36
2.13531	-0.36
2.14365	-0.36
2.15381	-0.37
2.16031	-0.37
2.16868	-0.38
2.17698	-0.4
2.18531	-0.39
2.19365	-0.37
2.20198	-0.37
2.21031	-0.37
2.21865	-0.39
2.22698	-0.38
2.23531	-0.38			cAMP assay
2.24365	-0.39			Log [Compound 4] (M)	WT RXFP4			HA-H10-Bril-RXFP4-15aa-LgBiT
2.25202	-0.39			-5	2.04261	9.18396	16.9724	20.2723	6.62355	7.37576
2.26031	-0.39			-5.77815	4.6885	-1.12686	-3.83915	4.62608	4.20492	-1.3003
2.26865	-0.39			-6.5563	-4.9527	0.791724	-3.65547	7.80848	5.07477	1.59931
2.27698	-0.39			-7.33445	22.6826	10.9187	6.09178	37.1592	24.7656	30.6792
2.28532	-0.38			-8.11261	60.0529	71.019	70.3735	77.1335	87.1276	85.1056
2.29365	-0.4			-8.89076	82.4543	85.7237	86.4766	96.0695	104.566	104.401
2.30198	-0.38			-9.66891	100.434	97.4225	96.4099	114.018	100.788	101.509
2.31034	-0.37			-10.4471	101.341	102.032	101.242	114.052	111.284	114.122
2.31865	-0.38
2.32698	-0.38
2.33531	-0.38
2.34366	-0.39
2.35198	-0.4
2.36032	-0.39
2.36868	-0.39
2.37698	-0.39
2.38715	-0.4
2.39369	-0.39
2.40198	-0.4
2.41032	-0.39
2.41864	-0.41
2.42698	-0.4
2.43532	-0.42
2.44365	-0.41
2.45201	-0.41
2.46224	-0.41
2.46864	-0.42
2.47698	-0.41
2.48531	-0.41
2.49365	-0.41
2.50198	-0.41
2.51035	-0.41
2.51865	-0.41
2.52699	-0.43
2.53532	-0.42
2.54378	-0.43
2.55198	-0.43
2.56032	-0.43
2.56865	-0.44
2.57698	-0.45
2.58532	-0.43
2.59368	-0.44
2.60199	-0.44
2.61214	-0.43
2.61865	-0.44
2.62699	-0.42
2.63532	-0.43
2.64365	-0.42
2.65202	-0.42
2.66032	-0.42
2.66864	-0.42
2.67699	-0.42
2.69122	-0.42
2.69365	-0.41
2.70199	-0.41
2.71035	-0.42
2.71865	-0.42
2.72699	-0.42
2.73535	-0.43
2.74365	-0.42
2.75199	-0.43
2.76032	-0.44
2.77048	-0.44
2.77698	-0.44
2.78531	-0.44
2.79368	-0.43
2.80199	-0.44
2.81032	-0.45
2.81866	-0.44
2.82699	-0.45
2.83531	-0.44
2.84366	-0.44
2.85202	-0.42
2.86032	-0.43
2.86865	-0.43
2.87699	-0.44
2.88532	-0.44
2.89365	-0.43
2.90198	-0.44
2.91028	-0.44
2.91862	-0.43
2.92881	-0.43
2.93529	-0.44
2.94365	-0.44
2.95195	-0.45
2.96029	-0.44
2.96862	-0.43
2.97695	-0.43
2.98529	-0.44
2.99362	-0.44
3.00198	-0.44
3.01029	-0.44
3.01862	-0.43
3.02696	-0.44
3.03529	-0.43
3.04361	-0.44
3.05195	-0.43
3.06029	-0.44
3.06862	-0.44
3.07695	-0.45
3.08532	-0.43
3.09362	-0.42
3.10195	-0.43
3.11029	-0.43
3.11862	-0.43
3.12695	-0.44
3.13529	-0.44
3.14365	-0.43
3.15195	-0.45
3.16029	-0.45
3.16862	-0.45
3.17695	-0.45
3.18529	-0.45
3.19362	-0.44
3.20199	-0.44
3.21028	-0.43
3.21882	-0.43
3.22699	-0.44
3.23529	-0.45
3.24362	-0.45
3.25196	-0.45
3.26029	-0.45
3.26862	-0.45
3.27696	-0.45
3.28533	-0.44
3.29362	-0.42
3.30196	-0.43
3.31029	-0.43
3.31862	-0.44
3.32696	-0.44
3.33529	-0.45
3.34366	-0.45
3.35196	-0.45
3.36028	-0.46
3.36862	-0.45
3.37696	-0.46
3.38539	-0.46
3.39362	-0.46
3.40196	-0.46
3.41029	-0.45
3.41862	-0.45
3.42699	-0.44
3.43528	-0.44
3.44363	-0.44
3.45195	-0.45
3.46028	-0.46
3.46863	-0.45
3.47695	-0.45
3.48533	-0.45
3.49363	-0.44
3.50196	-0.43
3.51029	-0.43
3.51863	-0.44
3.52696	-0.44
3.53528	-0.45
3.54365	-0.46
3.55195	-0.47
3.56029	-0.46
3.56865	-0.45
3.57696	-0.44
3.58529	-0.45
3.59363	-0.45
3.60196	-0.45
3.61029	-0.45
3.61863	-0.45
3.627	-0.45
3.63529	-0.44
3.64363	-0.45
3.65196	-0.45
3.66029	-0.44
3.66863	-0.44
3.67696	-0.45
3.68533	-0.45
3.69363	-0.44
3.70195	-0.44
3.71029	-0.44
3.71863	-0.43
3.72695	-0.43
3.73529	-0.43
3.74362	-0.44
3.75196	-0.44
3.76029	-0.44
3.76867	-0.43
3.77695	-0.43
3.78529	-0.44
3.79363	-0.43
3.80196	-0.45
3.81029	-0.45
3.81863	-0.43
3.827	-0.42
3.83529	-0.42
3.84362	-0.43
3.85195	-0.45
3.86029	-0.43
3.86863	-0.43
3.87695	-0.43
3.88533	-0.44
3.89362	-0.44
3.90195	-0.43
3.91032	-0.44
3.91863	-0.43
3.92696	-0.45
3.93529	-0.43
3.94362	-0.41
3.95196	-0.42
3.9603	-0.41
3.96866	-0.42
3.97696	-0.43
3.9853	-0.42
3.99363	-0.43
4.00196	-0.43
4.01029	-0.43
4.01863	-0.43
4.02699	-0.43
4.03529	-0.42
4.04362	-0.42
4.05196	-0.42
4.06043	-0.42
4.06862	-0.41
4.07697	-0.42
4.0853	-0.42
4.09363	-0.43
4.10196	-0.41
4.11033	-0.41
4.11862	-0.41
4.12696	-0.42
4.1353	-0.42
4.14362	-0.42
4.15196	-0.43
4.16029	-0.42
4.16866	-0.42
4.17696	-0.42
4.1853	-0.42
4.19362	-0.42
4.20196	-0.42
4.2103	-0.42
4.21863	-0.4
4.22699	-0.4
4.2353	-0.4
4.24363	-0.4
4.25199	-0.41
4.2603	-0.41
4.26859	-0.41
4.27693	-0.4
4.28526	-0.41
4.2936	-0.41
4.30193	-0.4
4.31026	-0.41
4.31863	-0.39
4.32693	-0.39
4.33526	-0.4
4.3436	-0.4
4.35192	-0.4
4.36026	-0.42
4.3686	-0.41
4.37696	-0.41
4.38526	-0.42
4.3936	-0.42
4.40196	-0.4
4.41026	-0.4
4.41859	-0.4
4.42693	-0.39
4.43526	-0.38
4.4436	-0.38
4.45193	-0.38
4.46029	-0.39
4.4686	-0.38
4.47693	-0.38
4.48526	-0.37
4.4936	-0.37
4.50192	-0.37
4.51026	-0.37
4.51863	-0.38
4.52693	-0.38
4.53526	-0.37
4.5436	-0.37
4.55194	-0.36
4.56026	-0.37
4.5686	-0.35
4.57693	-0.34
4.58526	-0.36
4.5936	-0.36
4.60196	-0.36
4.61027	-0.36
4.6186	-0.36
4.62693	-0.34
4.63527	-0.35
4.6436	-0.34
4.65193	-0.34
4.66029	-0.33
4.66859	-0.34
4.67693	-0.34
4.68527	-0.34
4.6936	-0.33
4.70193	-0.32
4.71027	-0.32
4.71863	-0.32
4.72693	-0.31
4.73547	-0.3
4.74364	-0.31
4.75194	-0.31
4.76027	-0.31
4.7686	-0.32
4.77693	-0.33
4.78526	-0.31
4.7936	-0.31
4.80196	-0.31
4.81027	-0.32
4.81859	-0.3
4.82697	-0.3
4.83526	-0.31
4.8436	-0.3
4.85194	-0.3
4.8603	-0.31
4.8686	-0.31
4.87693	-0.31
4.88527	-0.3
4.89359	-0.29
4.90204	-0.3
4.91026	-0.29
4.9186	-0.28
4.92693	-0.28
4.93527	-0.27
4.94363	-0.27
4.95193	-0.27
4.96026	-0.27
4.9686	-0.28
4.97694	-0.27
4.98527	-0.27
4.9936	-0.26
5.00196	-0.27
5.01027	-0.28
5.0186	-0.27
5.02693	-0.27
5.03527	-0.26
5.0436	-0.28
5.05193	-0.29
5.0603	-0.27
5.0686	-0.26
5.07693	-0.27
5.0853	-0.28
5.09361	-0.26
5.10194	-0.25
5.11026	-0.26
5.1186	-0.26
5.12693	-0.26
5.13533	-0.26
5.14363	-0.25
5.15197	-0.24
5.16033	-0.24
5.16863	-0.25
5.17693	-0.25
5.18526	-0.25
5.19361	-0.23
5.20197	-0.22
5.21026	-0.23
5.2186	-0.24
5.22694	-0.24
5.23527	-0.25
5.2436	-0.23
5.25193	-0.24
5.26027	-0.23
5.2686	-0.23
5.27693	-0.22
5.2853	-0.23
5.2936	-0.23
5.30193	-0.23
5.31027	-0.23
5.3186	-0.23
5.32694	-0.21
5.33527	-0.23
5.34363	-0.23
5.35193	-0.23
5.36794	-0.23
5.3686	-0.22
5.37693	-0.24
5.38528	-0.22
5.3937	-0.22
5.40197	-0.21
5.41037	-0.22
5.41867	-0.21
5.427	-0.21
5.43527	-0.21
5.4436	-0.21
5.45197	-0.23
5.4603	-0.23
5.46861	-0.23
5.47693	-0.23
5.4853	-0.23
5.4936	-0.24
5.50193	-0.23
5.51027	-0.23
5.5186	-0.25
5.52694	-0.26
5.53527	-0.26
5.54364	-0.26
5.55193	-0.25
5.56027	-0.25
5.5686	-0.26
5.57707	-0.27
5.58528	-0.26
5.59357	-0.27
5.60193	-0.27
5.61024	-0.26
5.61857	-0.26
5.62691	-0.26
5.63527	-0.25
5.64357	-0.27
5.65191	-0.27
5.66024	-0.26
5.6721	-0.25
5.67691	-0.25
5.68523	-0.26
5.6937	-0.26
5.70191	-0.25
5.71023	-0.24
5.71867	-0.23
5.72691	-0.25
5.7353	-0.26
5.74374	-0.26
5.75197	-0.26
5.76027	-0.27
5.7686	-0.28
5.77693	-0.27
5.78523	-0.25
5.79357	-0.25
5.80194	-0.26
5.81023	-0.26
5.8221	-0.25
5.82691	-0.25
5.83527	-0.25
5.84357	-0.25
5.8519	-0.26
5.86024	-0.27
5.86857	-0.26
5.8769	-0.27
5.88524	-0.27
5.8936	-0.29
5.9019	-0.28
5.91024	-0.28
5.9186	-0.29
5.9269	-0.3
5.93523	-0.29
5.94357	-0.28
5.95191	-0.3
5.96024	-0.31
5.96858	-0.31
5.97694	-0.3
5.98524	-0.29
5.99357	-0.29
6.00191	-0.29
6.01034	-0.29
6.01858	-0.3
6.02697	-0.29
6.03531	-0.29
6.04367	-0.29
6.05197	-0.29
6.06027	-0.29
6.06861	-0.31
6.0769	-0.29
6.08527	-0.3
6.09358	-0.3
6.10191	-0.3
6.11024	-0.31
6.11861	-0.29
6.1269	-0.28
6.13524	-0.29
6.14358	-0.28
6.1519	-0.29
6.16024	-0.3
6.16857	-0.3
6.17694	-0.31
6.18524	-0.3
6.19358	-0.31
6.20191	-0.31
6.21024	-0.31
6.21858	-0.3
6.22691	-0.31
6.23527	-0.32
6.24358	-0.31
6.25221	-0.31
6.26027	-0.3
6.26858	-0.31
6.28044	-0.32
6.28524	-0.31
6.29358	-0.31
6.30191	-0.31
6.31024	-0.31
6.31871	-0.31
6.32701	-0.31
6.3353	-0.32
6.34361	-0.32
6.35195	-0.33
6.36025	-0.33
6.36857	-0.33
6.37694	-0.33
6.38525	-0.32
6.39357	-0.34
6.40191	-0.33
6.41024	-0.32
6.41868	-0.33
6.42691	-0.32
6.43525	-0.32
6.44357	-0.32
6.45191	-0.32
6.46028	-0.33
6.46858	-0.34
6.47691	-0.34
6.48524	-0.34
6.49357	-0.34
6.50192	-0.33
6.51025	-0.32
6.51861	-0.3
6.52691	-0.31
6.53524	-0.32
6.54357	-0.31
6.55191	-0.32
6.56025	-0.32
6.56858	-0.31
6.57694	-0.31
6.58877	-0.32
6.59368	-0.32
6.60194	-0.31
6.61034	-0.33
6.61864	-0.31
6.62697	-0.32
6.63531	-0.33
6.64361	-0.33
6.65194	-0.33
6.66028	-0.32
6.66858	-0.32
6.67692	-0.35
6.68528	-0.35
6.69358	-0.35
6.70191	-0.35
6.71024	-0.35
6.71861	-0.36
6.72691	-0.35
6.74284	-0.34
6.74358	-0.34
6.75191	-0.33
6.76025	-0.34
6.76858	-0.34
6.77691	-0.34
6.78524	-0.33
6.79358	-0.33
6.80194	-0.32
6.81025	-0.32
6.81858	-0.34
6.82691	-0.33
6.83524	-0.33
6.84359	-0.32
6.85191	-0.33
6.86028	-0.34
6.86858	-0.35
6.87691	-0.34
6.88525	-0.34
6.8971	-0.33
6.90191	-0.35
6.91025	-0.34
6.91861	-0.34
6.92691	-0.34
6.93525	-0.35
6.94361	-0.35
6.95191	-0.36
6.96022	-0.34
6.9721	-0.34
6.97688	-0.33
6.98522	-0.33
6.99355	-0.33
7.00188	-0.33
7.01024	-0.35
7.01854	-0.35
7.02688	-0.33
7.03521	-0.32
7.0471	-0.33
7.05188	-0.32
7.06022	-0.31
7.06858	-0.31
7.07688	-0.31
7.08521	-0.3
7.09371	-0.29
7.10188	-0.31
7.11022	-0.3
7.12211	-0.29
7.12688	-0.29
7.13522	-0.27
7.14355	-0.25
7.15191	-0.23
7.16021	-0.23
7.16854	-0.23
7.17689	-0.21
7.18521	-0.2
7.19354	-0.18
7.20188	-0.17
7.21025	-0.15
7.21854	-0.14
7.22689	-0.13
7.23521	-0.1
7.24355	-0.08
7.25188	-0.05
7.26028	-0.03
7.26855	-0.01
7.28054	0.01
7.28521	0.02
7.29358	0.04
7.30189	0.05
7.31021	0.07
7.31855	0.1
7.32689	0.12
7.33521	0.16
7.34355	0.18
7.35192	0.2
7.36022	0.24
7.36855	0.27
7.37688	0.3
7.38521	0.31
7.39355	0.34
7.40188	0.36
7.41025	0.39
7.41855	0.43
7.42689	0.46
7.43525	0.5
7.44355	0.54
7.45188	0.57
7.46021	0.59
7.46855	0.63
7.47689	0.68
7.48522	0.71
7.49358	0.75
7.50188	0.79
7.51021	0.84
7.51855	0.9
7.52688	0.94
7.53522	0.98
7.54355	1.03
7.55192	1.06
7.56022	1.12
7.56855	1.16
7.57688	1.22
7.58522	1.27
7.59355	1.33
7.60189	1.39
7.61022	1.45
7.61855	1.51
7.62688	1.58
7.63525	1.65
7.64356	1.73
7.65188	1.81
7.66022	1.9
7.66855	1.99
7.67688	2.09
7.68522	2.22
7.69358	2.35
7.70188	2.48
7.71029	2.62
7.71855	2.79
7.72688	2.97
7.73522	3.17
7.74355	3.39
7.75192	3.64
7.76022	3.92
7.76875	4.23
7.77692	4.57
7.78523	4.94
7.79355	5.37
7.80189	5.83
7.81022	6.36
7.81855	6.97
7.82688	7.62
7.83525	8.35
7.84356	9.18
7.85189	10.09
7.86022	11.07
7.86856	12.17
7.87688	13.37
7.88522	14.65
7.8936	16.07
7.90189	17.57
7.91022	19.14
7.91855	20.79
7.92689	22.51
7.93533	24.26
7.94355	26.05
7.9519	27.86
7.96022	29.7
7.96855	31.52
7.97692	33.31
7.98522	35.08
7.99355	36.8
8.00189	38.46
8.01022	40.06
8.01865	41.61
8.02689	43.08
8.03525	44.5
8.04355	45.83
8.05189	47.08
8.06022	48.25
8.06855	49.34
8.07689	50.37
8.08522	51.36
8.09359	52.29
8.1019	53.14
8.11022	53.93
8.11859	54.67
8.12689	55.35
8.13522	55.99
8.14355	56.62
8.1519	57.21
8.16022	57.77
8.16855	58.3
8.17692	58.81
8.18877	59.27
8.19355	59.7
8.20189	60.1
8.21023	60.52
8.21856	60.9
8.22689	61.28
8.23526	61.63
8.24356	61.93
8.25189	62.21
8.26022	62.47
8.26856	62.71
8.27689	62.96
8.28522	63.17
8.29356	63.38
8.30185	63.56
8.31019	63.72
8.31852	63.85
8.32689	63.98
8.33519	64.1
8.34352	64.21
8.35185	64.3
8.3602	64.38
8.36852	64.43
8.37685	64.44
8.38523	64.43
8.39352	64.42
8.40185	64.39
8.41019	64.37
8.41852	64.34
8.42686	64.28
8.43519	64.2
8.44352	64.13
8.45185	64.04
8.46019	63.94
8.46856	63.87
8.47686	63.78
8.4852	63.68
8.49352	63.55
8.50185	63.4
8.5102	63.25
8.51852	63.09
8.52689	62.95
8.53519	62.82
8.54352	62.66
8.55186	62.51
8.5602	62.36
8.56852	62.22
8.57686	62.07
8.58522	61.94
8.59352	61.83
8.60186	61.71
8.61036	61.58
8.61852	61.47
8.62685	61.34
8.63519	61.23
8.64352	61.11
8.65186	61
8.66019	60.92
8.66856	60.84
8.67686	60.75
8.68519	60.68
8.69352	60.61
8.7019	60.53
8.71019	60.49
8.71852	60.46
8.72689	60.43
8.73519	60.41
8.74353	60.37
8.75186	60.33
8.76019	60.3
8.76852	60.26
8.77693	60.22
8.78877	60.2
8.79353	60.18
8.80186	60.17
8.81023	60.14
8.81852	60.13
8.82686	60.13
8.83519	60.15
8.84352	60.16
8.85186	60.18
8.86018	60.19
8.86856	60.19
8.87686	60.19
8.88519	60.18
8.89353	60.18
8.90186	60.17
8.91019	60.17
8.91852	60.18
8.92689	60.19
8.93519	60.2
8.94353	60.21
8.9519	60.24
8.96019	60.26
8.96853	60.29
8.97686	60.33
8.98519	60.37
8.99353	60.39
9.00186	60.42
9.01023	60.45
9.01853	60.47
9.02687	60.5
9.03519	60.53
9.04353	60.57
9.05185	60.62
9.06019	60.67
9.06855	60.69
9.07686	60.74
9.08519	60.78
9.09353	60.84
9.10186	60.92
9.11019	61.01
9.11853	61.09
9.12686	61.15
9.13519	61.2
9.14353	61.25
9.1519	61.33
9.16019	61.41
9.16853	61.5
9.17686	61.58
9.18519	61.67
9.19353	61.74
9.20186	61.83
9.21022	61.92
9.21853	62.03
9.22686	62.16
9.23519	62.3
9.24353	62.43
9.25186	62.57
9.26019	62.68
9.26856	62.81
9.27686	62.94
9.2854	63.08
9.29356	63.25
9.30186	63.4
9.31019	63.57
9.31854	63.73
9.32686	63.89
9.3352	64.09
9.34353	64.28
9.3519	64.5
9.3602	64.72
9.36853	64.94
9.37686	65.15
9.3852	65.36
9.39353	65.58
9.40186	65.81
9.41023	66.06
9.41853	66.31
9.42687	66.59
9.4352	66.87
9.44353	67.13
9.45196	67.42
9.4602	67.72
9.46853	68.05
9.47687	68.41
9.4852	68.77
9.49356	69.16
9.50186	69.54
9.5102	69.92
9.51853	70.3
9.52686	70.71
9.5352	71.16
9.54353	71.64
9.5519	72.12
9.56377	72.62
9.56853	73.13
9.57686	73.66
9.5852	74.22
9.59353	74.81
9.60187	75.42
9.61023	76.08
9.61853	76.78
9.62686	77.48
9.63523	78.18
9.64353	78.91
9.65183	79.68
9.66016	80.47
9.6685	81.32
9.67683	82.22
9.68516	83.12
9.6935	84.06
9.70186	85.04
9.71016	86.04
9.7185	87.1
9.72683	88.2
9.73516	89.36
9.7435	90.58
9.75183	91.79
9.7602	93.05
9.7685	94.34
9.77683	95.65
9.78516	97.01
9.7935	98.44
9.80183	99.9
9.81016	101.41
9.8185	102.94
9.82683	104.5
9.83516	106.12
9.84353	107.79
9.85183	109.49
9.86016	111.23
9.8685	113.02
9.87683	114.83
9.88517	116.64
9.8935	118.46
9.90187	120.31
9.91016	122.2
9.9185	124.12
9.92684	126.06
9.93517	128
9.9435	129.95
9.95183	131.9
9.96017	133.85
9.9685	135.8
9.97684	137.76
9.9852	139.75
9.9935	141.73
10.0018	143.69
10.0102	145.61
10.0185	147.48
10.0268	149.32
10.0352	151.13
10.0435	152.94
10.0518	154.72
10.0602	156.47
10.0685	158.14
10.0768	159.76
10.0852	161.36
10.0935	162.9
10.1019	164.41
10.1102	165.86
10.1185	167.28
10.127	168.61
10.1352	169.86
10.1435	171.02
10.1518	172.09
10.1602	173.07
10.1685	174.04
10.1768	174.93
10.1852	175.74
10.1935	176.45
10.2018	177.06
10.2102	177.62
10.2185	178.11
10.2268	178.52
10.2352	178.91
10.2435	179.21
10.2518	179.44
10.2602	179.54
10.2685	179.55
10.2768	179.45
10.2852	179.26
10.2936	179
10.3019	178.72
10.3102	178.39
10.3185	177.97
10.3269	177.44
10.3352	176.87
10.3435	176.25
10.3518	175.56
10.3602	174.85
10.3685	174.11
10.3768	173.3
10.3852	172.4
10.3935	171.42
10.4018	170.34
10.4102	169.26
10.4185	168.13
10.4268	166.98
10.4352	165.78
10.4435	164.55
10.4518	163.26
10.4602	161.97
10.4685	160.63
10.4768	159.31
10.4852	158
10.4935	156.66
10.5018	155.28
10.5102	153.89
10.5185	152.43
10.5269	150.95
10.5352	149.45
10.5435	147.94
10.5518	146.45
10.5602	144.96
10.5685	143.47
10.5768	141.96
10.5852	140.44
10.5935	138.99
10.6018	137.53
10.6102	136.08
10.6185	134.66
10.6268	133.22
10.6352	131.79
10.6435	130.35
10.6518	128.89
10.6602	127.46
10.6685	126.02
10.6768	124.59
10.6852	123.18
10.6935	121.77
10.7018	120.37
10.7102	119.01
10.7185	117.67
10.7269	116.36
10.7352	115.09
10.7435	113.83
10.7518	112.59
10.7602	111.37
10.7685	110.11
10.7768	108.88
10.7852	107.65
10.7935	106.44
10.802	105.24
10.8102	104.05
10.8185	102.89
10.8268	101.72
10.8352	100.58
10.8435	99.48
10.8518	98.39
10.8602	97.3
10.8685	96.25
10.8768	95.21
10.8852	94.18
10.8935	93.14
10.9018	92.1
10.9102	91.07
10.9185	90.06
10.9269	89.06
10.9352	88.07
10.9435	87.09
10.9518	86.14
10.9602	85.17
10.9686	84.23
10.9768	83.31
10.9851	82.41
10.9935	81.52
11.0018	80.63
11.0101	79.77
11.0185	78.9
11.0268	78.02
11.0351	77.16
11.0435	76.32
11.0518	75.47
11.0601	74.65
11.0685	73.81
11.0768	72.99
11.0851	72.18
11.0935	71.39
11.1018	70.64
11.1101	69.88
11.1185	69.15
11.1268	68.4
11.1352	67.66
11.1435	66.93
11.1518	66.23
11.1602	65.51
11.1685	64.8
11.1768	64.1
11.1851	63.43
11.1935	62.76
11.2018	62.07
11.2101	61.41
11.2185	60.76
11.2268	60.13
11.2351	59.52
11.2435	58.93
11.252	58.35
11.2601	57.76
11.2685	57.19
11.2768	56.61
11.2851	56.05
11.2935	55.49
11.3018	54.93
11.3101	54.38
11.3185	53.85
11.3268	53.34
11.3354	52.82
11.3435	52.33
11.3518	51.86
11.3602	51.39
11.3685	50.95
11.3768	50.5
11.3851	50.06
11.3935	49.64
11.4018	49.19
11.4145	48.76
11.4185	48.34
11.4268	47.92
11.4351	47.54
11.4435	47.17
11.4518	46.79
11.4601	46.41
11.4685	46.03
11.4768	45.68
11.4851	45.34
11.4937	45.01
11.5018	44.68
11.5101	44.38
11.5185	44.07
11.5268	43.76
11.5351	43.45
11.5435	43.15
11.5518	42.84
11.5602	42.57
11.5685	42.28
11.577	42.02
11.5852	41.75
11.5935	41.5
11.6018	41.25
11.6102	41
11.6185	40.75
11.6268	40.52
11.6351	40.3
11.6436	40.09
11.6518	39.87
11.6603	39.66
11.6685	39.45
11.6768	39.24
11.6852	39.03
11.6935	38.83
11.7018	38.63
11.7101	38.45
11.7185	38.25
11.7268	38.06
11.7354	37.9
11.7435	37.73
11.7518	37.58
11.7602	37.42
11.7685	37.28
11.7768	37.12
11.7851	36.96
11.7935	36.82
11.8018	36.68
11.8103	36.53
11.8185	36.4
11.8269	36.27
11.8353	36.14
11.8436	36
11.8519	35.88
11.8602	35.75
11.8685	35.64
11.8768	35.54
11.8852	35.44
11.8937	35.35
11.9018	35.26
11.9101	35.15
11.9185	35.07
11.9268	34.98
11.9352	34.89
11.9435	34.81
11.9518	34.72
11.9602	34.64
11.9689	34.57
11.9769	34.49
11.9852	34.44
11.9935	34.37
12.0018	34.32
12.0101	34.28
12.0185	34.23
12.0268	34.2
12.0395	34.16
12.0435	34.11
12.0518	34.08
12.0602	34.04
12.0685	34
12.0768	33.97
12.0851	33.95
12.0935	33.93
12.102	33.9
12.1102	33.88
12.1186	33.87
12.1269	33.85
12.1352	33.84
12.1435	33.85
12.1519	33.86
12.1602	33.85
12.1685	33.86
12.1768	33.85
12.1852	33.86
12.1935	33.87
12.2018	33.88
12.2102	33.89
12.2185	33.9
12.2268	33.92
12.2352	33.95
12.2435	33.97
12.2518	34.01
12.2601	34.04
12.269	34.08
12.2768	34.11
12.2851	34.13
12.2935	34.17
12.3018	34.21
12.3102	34.24
12.3188	34.26
12.3269	34.3
12.3395	34.33
12.3435	34.37
12.3518	34.4
12.3601	34.44
12.3684	34.48
12.3768	34.52
12.3851	34.58
12.3935	34.62
12.4018	34.67
12.4101	34.73
12.4184	34.78
12.4268	34.83
12.4351	34.87
12.4435	34.92
12.4518	34.96
12.4601	35
12.4685	35.05
12.4769	35.09
12.4853	35.14
12.4935	35.18
12.5018	35.24
12.5102	35.29
12.5184	35.35
12.5268	35.4
12.5351	35.45
12.5434	35.49
12.5518	35.54
12.5601	35.58
12.5729	35.62
12.5768	35.66
12.5851	35.7
12.5935	35.76
12.6019	35.79
12.6101	35.82
12.6184	35.86
12.6268	35.9
12.6351	35.94
12.6479	35.99
12.6518	36.02
12.6601	36.06
12.6684	36.09
12.6768	36.09
12.6851	36.11
12.6935	36.14
12.7018	36.16
12.7101	36.19
12.7185	36.2
12.7268	36.2
12.7352	36.22
12.7434	36.24
12.7518	36.24
12.7601	36.25
12.7684	36.25
12.7768	36.26
12.7851	36.28
12.7935	36.28
12.8018	36.27
12.8101	36.25
12.8185	36.23
12.8268	36.23
12.8351	36.2
12.8435	36.18
12.8518	36.15
12.8601	36.11
12.8684	36.08
12.8812	36.05
12.8851	36.02
12.8934	35.98
12.9018	35.95
12.9101	35.92
12.9184	35.87
12.9268	35.84
12.9352	35.77
12.9435	35.7
12.9518	35.64
12.9601	35.57
12.9685	35.5
12.9768	35.44
12.9851	35.35
12.9935	35.27
13.0018	35.19
13.0101	35.11
13.0185	35.02
13.0268	34.95
13.0351	34.87
13.0435	34.77
13.0518	34.67
13.0601	34.57
13.0685	34.47
13.0768	34.36
13.0851	34.23
13.0935	34.11
13.1062	33.97
13.1101	33.86
13.1185	33.73
13.1268	33.61
13.1351	33.49
13.1435	33.36
13.1518	33.25
13.1603	33.13
13.1685	32.98
13.1812	32.84
13.1851	32.68
13.1935	32.52
13.2018	32.36
13.2101	32.2
13.2185	32.05
13.2268	31.89
13.2351	31.7
13.2434	31.53
13.2518	31.35
13.2601	31.19
13.2685	31.04
13.2768	30.87
13.2851	30.7
13.2935	30.52
13.3018	30.34
13.3101	30.15
13.3185	29.95
13.3269	29.75
13.3351	29.56
13.3435	29.37
13.3518	29.16
13.3602	28.94
13.3684	28.75
13.3772	28.56
13.3851	28.37
13.3935	28.15
13.4018	27.95
13.4101	27.75
13.4185	27.55
13.4268	27.32
13.4351	27.12
13.4435	26.9
13.4518	26.7
13.4601	26.48
13.4685	26.26
13.4768	26.05
13.4851	25.83
13.4934	25.62
13.5018	25.39
13.5101	25.15
13.5184	24.94
13.5313	24.73
13.5351	24.52
13.5434	24.31
13.5518	24.1
13.5602	23.88
13.5685	23.66
13.5768	23.45
13.5851	23.24
13.5935	23.01
13.6018	22.8
13.6101	22.57
13.6185	22.35
13.6268	22.15
13.6351	21.94
13.6435	21.74
13.6518	21.52
13.6601	21.32
13.6685	21.12
13.6768	20.91
13.6851	20.7
13.6934	20.49
13.7018	20.28
13.7101	20.07
13.7184	19.87
13.7268	19.67
13.7351	19.48
13.7434	19.28
13.7562	19.09
13.7601	18.9
13.7685	18.71
13.7768	18.53
13.7851	18.34
13.7934	18.15
13.8018	17.96
13.8101	17.78
13.827	17.43
13.8351	17.24
13.8434	17.06
13.8518	16.88
13.8601	16.7
13.8684	16.53
13.8768	16.36
13.8851	16.21
13.8978	16.03
13.9018	15.88
13.9101	15.74
13.9184	15.58
13.9268	15.44
13.9351	15.28
13.9434	15.13
13.9518	14.99
13.9601	14.84
13.9685	14.68
13.9768	14.53
13.9851	14.39
13.9934	14.25
14.0019	14.1
14.0101	13.99
14.0184	13.86
14.0268	13.74
14.0351	13.62
14.0434	13.49
14.052	13.36
14.0601	13.24
14.0684	13.11
14.0768	13
14.0851	12.89
14.0934	12.76
14.1018	12.65
14.1101	12.53
14.1228	12.41
14.1268	12.31
14.1351	12.2
14.1434	12.12
14.1518	12.03
14.1601	11.91
14.1685	11.8
14.1768	11.69
14.1851	11.6
14.1935	11.52
14.2018	11.41
14.2101	11.32
14.2184	11.23
14.2268	11.15
14.2351	11.05
14.2434	10.98
14.2518	10.9
14.2601	10.82
14.2684	10.75
14.277	10.67
14.2851	10.59
14.2934	10.53
14.3018	10.45
14.3101	10.37
14.3184	10.3
14.3268	10.24
14.3351	10.16
14.3434	10.1
14.352	10.05
14.3601	9.97
14.3684	9.91
14.3768	9.86
14.3851	9.8
14.3935	9.74
14.4018	9.7
14.4101	9.64
14.4184	9.58
14.4268	9.52
14.4351	9.47
14.4434	9.42
14.4518	9.37
14.4601	9.33
14.4684	9.29
14.4768	9.25
14.4851	9.2
14.4977	9.15
14.5018	9.12
14.5101	9.08
14.5184	9.04
14.5268	9
14.5351	8.96
14.5434	8.92
14.5518	8.9
14.5601	8.85
14.5684	8.81
14.577	8.79
14.5851	8.76
14.5935	8.73
14.6018	8.69
14.6101	8.67
14.6184	8.66
14.6268	8.61
14.6351	8.58
14.6434	8.55
14.6562	8.53
14.6601	8.5
14.6684	8.48
14.6769	8.46
14.6851	8.42
14.6934	8.41
14.7018	8.39
14.7101	8.36
14.7184	8.34
14.7271	8.33
14.7351	8.31
14.7434	8.29
14.7518	8.27
14.7601	8.24
14.7684	8.22
14.7768	8.2
14.7851	8.17
14.7935	8.17
14.8018	8.16
14.8101	8.15
14.8184	8.13
14.8268	8.1
14.8351	8.08
14.8435	8.08
14.8518	8.07
14.8601	8.04
14.8684	8.03
14.877	8.01
14.8851	7.99
14.8934	7.99
14.9018	7.98
14.9101	7.97
14.9184	7.96
14.9268	7.94
14.9351	7.93
14.9434	7.91
14.9562	7.9
14.9601	7.89
14.9684	7.87
14.9768	7.86
14.9851	7.86
14.9935	7.84
15.0018	7.84
15.0101	7.83
15.0184	7.82
15.0268	7.79
15.0351	7.79
15.0434	7.77
15.0517	7.77
15.0601	7.76
15.0684	7.75
15.0767	7.74
15.0851	7.75
15.0934	7.73
15.1017	7.72
15.1101	7.71
15.1184	7.7
15.1267	7.69
15.1351	7.69
15.1434	7.69
15.1517	7.68
15.1601	7.67
15.1684	7.65
15.1767	7.65
15.1851	7.64
15.1934	7.63
15.2017	7.62
15.2101	7.61
15.2184	7.6
15.2268	7.59
15.2351	7.59
15.2434	7.57
15.252	7.57
15.2601	7.57
15.2684	7.57
15.2767	7.55
15.2851	7.56
15.2934	7.54
15.3017	7.54
15.3101	7.53
15.3184	7.52
15.3267	7.53
15.3351	7.5
15.3434	7.49
15.3517	7.48
15.3601	7.47
15.3684	7.47
15.3767	7.46
15.3851	7.46
15.3934	7.45
15.4017	7.44
15.4101	7.44
15.4184	7.42
15.4268	7.41
15.4351	7.4
15.4434	7.38
15.4517	7.38
15.4601	7.39
15.4684	7.38
15.4767	7.37
15.4851	7.35
15.4934	7.34
15.5017	7.32
15.5101	7.32
15.5186	7.3
15.5267	7.31
15.5351	7.3
15.5434	7.29
15.5521	7.29
15.5601	7.28
15.5684	7.27
15.5767	7.26
15.5851	7.27
15.5934	7.27
15.6017	7.27
15.6101	7.25
15.6184	7.24
15.6268	7.23
15.6351	7.22
15.6434	7.21
15.6517	7.19
15.6601	7.18
15.6684	7.18
15.6767	7.17
15.6851	7.16
15.6934	7.16
15.7017	7.15
15.7101	7.14
15.7184	7.14
15.7267	7.12
15.7351	7.11
15.7434	7.1
15.7517	7.1
15.7601	7.09
15.7684	7.06
15.7767	7.06
15.7851	7.05
15.7934	7.05
15.8018	7.04
15.8101	7.02
15.8184	7.01
15.8268	7.01
15.8351	7
15.8434	6.98
15.8521	6.97
15.8601	6.98
15.8684	6.96
15.8767	6.94
15.8851	6.93
15.8934	6.92
15.9017	6.9
15.9101	6.89
15.9184	6.88
15.9268	6.86
15.9351	6.85
15.9434	6.86
15.9517	6.84
15.9601	6.85
15.9684	6.83
15.9767	6.81
15.9851	6.8
15.9934	6.8
16.0018	6.76
16.0101	6.76
16.0184	6.76
16.0267	6.74
16.0351	6.74
16.0434	6.74
16.0518	6.71
16.0601	6.71
16.0684	6.69
16.0767	6.69
16.0851	6.67
16.0934	6.67
16.1017	6.65
16.1101	6.65
16.1184	6.63
16.1267	6.61
16.1351	6.59
16.1434	6.58
16.1517	6.57
16.1604	6.57
16.1684	6.55
16.1767	6.54
16.1851	6.54
16.1936	6.55
16.2017	6.54
16.2101	6.52
16.2184	6.52
16.2267	6.51
16.2351	6.49
16.2434	6.48
16.2518	6.49
16.2601	6.47
16.2684	6.45
16.2767	6.44
16.2851	6.44
16.2934	6.45
16.3017	6.43
16.3101	6.42
16.3184	6.41
16.3267	6.41
16.3351	6.41
16.3434	6.4
16.3517	6.4
16.3602	6.4
16.3684	6.39
16.3767	6.38
16.385	6.37
16.3934	6.37
16.4017	6.36
16.41	6.37
16.4184	6.36
16.4267	6.36
16.4351	6.36
16.4434	6.37
16.4517	6.34
16.4601	6.35
16.4684	6.35
16.4767	6.35
16.4854	6.35
16.4934	6.36
16.5017	6.35
16.51	6.33
16.5184	6.35
16.5267	6.34
16.535	6.35
16.5434	6.35
16.5517	6.35
16.56	6.35
16.5684	6.36
16.5767	6.36
16.585	6.35
16.5934	6.36
16.6017	6.38
16.61	6.37
16.6184	6.37
16.6267	6.37
16.635	6.39
16.6434	6.39
16.6517	6.4
16.6601	6.4
16.6684	6.4
16.6767	6.41
16.685	6.42
16.6934	6.43
16.7017	6.43
16.71	6.44
16.7184	6.46
16.7267	6.47
16.7351	6.47
16.7434	6.46
16.7517	6.47
16.76	6.48
16.7684	6.49
16.7767	6.51
16.785	6.51
16.7934	6.5
16.8017	6.51
16.81	6.52
16.8187	6.53
16.8267	6.53
16.835	6.53
16.8434	6.53
16.8517	6.54
16.8601	6.55
16.8684	6.56
16.8767	6.57
16.8851	6.57
16.8934	6.58
16.9017	6.58
16.91	6.58
16.9184	6.6
16.9267	6.6
16.9351	6.6
16.9434	6.62
16.9517	6.62
16.96	6.63
16.9684	6.63
16.9767	6.62
16.9851	6.62
16.9934	6.64
17.0018	6.64
17.01	6.66
17.0184	6.65
17.0267	6.65
17.0352	6.65
17.0434	6.67
17.0517	6.68
17.0601	6.69
17.0684	6.69
17.0767	6.7
17.0851	6.7
17.0934	6.71
17.1017	6.72
17.1101	6.73
17.1184	6.73
17.1267	6.73
17.1353	6.75
17.1434	6.75
17.1517	6.75
17.16	6.75
17.1684	6.76
17.1767	6.77
17.1851	6.77
17.1934	6.78
17.2018	6.78
17.21	6.79
17.2184	6.8
17.2267	6.81
17.2351	6.82
17.2434	6.8
17.2517	6.81
17.2601	6.82
17.2684	6.82
17.2767	6.82
17.2851	6.81
17.2934	6.82
17.3017	6.83
17.3101	6.82
17.3184	6.8
17.3267	6.81
17.335	6.81
17.3434	6.81
17.3517	6.81
17.3601	6.8
17.3684	6.8
17.3767	6.79
17.3851	6.8
17.3934	6.8
17.4017	6.78
17.4101	6.77
17.4184	6.76
17.4267	6.75
17.4351	6.73
17.4434	6.72
17.4521	6.73
17.46	6.71
17.4684	6.7
17.4767	6.71
17.4851	6.68
17.4934	6.67
17.5017	6.65
17.51	6.62
17.5184	6.6
17.527	6.58
17.535	6.56
17.5434	6.55
17.5517	6.54
17.5601	6.51
17.5684	6.5
17.5767	6.48
17.585	6.46
17.5934	6.43
17.6017	6.42
17.6101	6.4
17.6184	6.37
17.6269	6.35
17.6351	6.31
17.6435	6.29
17.6518	6.25
17.6601	6.22
17.6685	6.19
17.677	6.17
17.6851	6.13
17.6934	6.12
17.7018	6.1
17.7102	6.06
17.7184	6.03
17.7267	6
17.735	5.97
17.7437	5.95
17.7517	5.92
17.76	5.88
17.7684	5.84
17.7767	5.8
17.785	5.77
17.7934	5.73
17.8017	5.71
17.81	5.67
17.8188	5.64
17.8267	5.61
17.835	5.58
17.8434	5.53
17.8517	5.51
17.86	5.48
17.8683	5.44
17.8768	5.41
17.885	5.36
17.8937	5.34
17.9017	5.31
17.91	5.28
17.9184	5.26
17.9267	5.21
17.935	5.19
17.9434	5.16
17.9517	5.12
17.9601	5.1
17.9687	5.08
17.9767	5.06
17.9851	5.03
17.9934	4.99
18.0018	4.96
18.01	4.92
18.0184	4.92
18.0267	4.89
18.0395	4.88
18.0435	4.86
18.0517	4.85
18.0601	4.84
18.0683	4.82
18.0767	4.79
18.085	4.75
18.0934	4.74
18.1017	4.72
18.1145	4.71
18.1184	4.68
18.1267	4.64
18.135	4.62
18.1434	4.6
18.1517	4.58
18.16	4.56
18.1684	4.53
18.1767	4.51
18.185	4.49
18.1934	4.47
18.2017	4.45
18.21	4.43
18.2184	4.4
18.2267	4.39
18.235	4.38
18.2434	4.37
18.2517	4.36
18.2644	4.34
18.2684	4.3
18.2767	4.3
18.2851	4.28
18.2934	4.25
18.3017	4.24
18.31	4.24
18.3184	4.23
18.3267	4.22
18.335	4.2
18.3434	4.19
18.3517	4.2
18.36	4.19
18.3684	4.17
18.3767	4.15
18.385	4.14
18.3934	4.12
18.4017	4.1
18.41	4.1
18.4184	4.09
18.4267	4.07
18.435	4.07
18.4434	4.06
18.4517	4.05
18.4601	4.05
18.4684	4.04
18.4767	4.02
18.485	4.01
18.4934	4.01
18.5017	4
18.51	3.98
18.5184	3.98
18.5267	3.97
18.535	3.96
18.5434	3.95
18.5518	3.96
18.56	3.94
18.5684	3.93
18.5767	3.93
18.585	3.92
18.5934	3.92
18.6017	3.91
18.61	3.9
18.6184	3.9
18.6267	3.9
18.635	3.9
18.6434	3.89
[truncated: 42 more rows]

## Sheet: supplementary Fig. 3d
Supplementary Fig. 3d
superdex 200 24ml eltue
Volume (mL)	mAU			DC591053–RXFP4–Gi complex
2.00031	-0.04
2.00865	-0.07
2.01701	-0.07
2.02531	-0.07
2.03365	-0.06
2.04205	-0.09
2.05031	-0.09
2.05865	-0.08
2.06698	-0.09
2.07535	-0.11
2.08365	-0.1
2.10032	-0.11
2.10864	-0.12
2.11698	-0.1
2.12532	-0.1
2.13365	-0.1
2.15032	-0.12
2.15878	-0.13
2.16698	-0.12
2.18365	-0.12
2.19208	-0.12
2.20038	-0.12
2.20871	-0.12
2.21705	-0.13
2.22535	-0.14
2.23371	-0.15
2.24201	-0.14
2.25032	-0.14
2.25865	-0.14			cAMP assay
2.26698	-0.12			Log [DC591053] (M)	WT RXFP4			HA-H10-Bril-RXFP4-15aa-LgBiT
2.28365	-0.14			-5	-0.224024	3.28799	-6.51097	2.83751	-1.13523	0.20615
2.29198	-0.14			-5.77815	-7.21064	-4.02221	6.04331	12.7205	-4.98427	-7.78143
2.30048	-0.13			-6.5563	4.052	13.8563	12.9329	32.1316	25.5337	24.0505
2.30865	-0.13			-7.33445	26.5699	38.1619	39.2044	64.8362	66.9745	68.1643
2.31698	-0.13			-8.11261	46.2036	79.3948	80.4282	71.9038	95.8445	96.6745
2.32532	-0.14			-8.89076	86.9638	91.3292	92.2647	104.479	106.302	112.02
2.33365	-0.13			-9.66891	91.2485	97.2928	98.0072	109.06	105.54	110.356
2.34199	-0.14			-10.4471	106.868	107.169	104.52	114.678	112.956	118.064
2.35032	-0.13
2.36698	-0.13
2.37532	-0.14
2.38365	-0.14
2.40032	-0.16
2.40865	-0.17
2.41701	-0.17
2.42532	-0.16
2.43365	-0.15
2.44198	-0.15
2.45032	-0.15
2.45865	-0.16
2.46705	-0.15
2.47531	-0.15
2.48365	-0.14
2.49199	-0.14
2.50035	-0.13
2.50865	-0.15
2.51698	-0.15
2.52531	-0.15
2.53365	-0.15
2.54199	-0.15
2.55031	-0.14
2.55868	-0.14
2.56699	-0.13
2.57531	-0.13
2.59199	-0.12
2.60032	-0.13
2.60865	-0.12
2.61702	-0.12
2.62532	-0.11
2.63366	-0.11
2.64201	-0.11
2.65032	-0.1
2.65865	-0.11
2.66699	-0.11
2.68365	-0.11
2.69199	-0.1
2.70035	-0.1
2.70865	-0.1
2.71699	-0.09
2.72532	-0.07
2.73365	-0.08
2.74199	-0.07
2.75032	-0.06
2.75862	-0.08
2.77532	-0.07
2.78366	-0.05
2.79199	-0.07
2.80029	-0.07
2.80865	-0.05
2.82529	-0.07
2.83362	-0.08
2.84195	-0.07
2.85032	-0.07
2.85862	-0.05
2.86695	-0.05
2.87529	-0.05
2.88362	-0.04
2.89195	-0.05
2.90029	-0.04
2.90866	-0.04
2.91695	-0.02
2.93362	-0.02
2.94196	-0.03
2.95029	-0.01
2.95862	-0.01
2.96698	-0.01
2.97529	0.01
2.98362	0.02
2.99198	0
3.00029	-0.01
3.00862	-0.01
3.01696	-0.01
3.03363	0.01
3.04195	0.01
3.05032	0.02
3.05862	0.02
3.06696	0.03
3.07529	0.03
3.08363	0.03
3.09195	0.03
3.10029	0.02
3.10865	0.02
3.11696	0.03
3.13362	0.03
3.14209	0.04
3.15029	0.02
3.15862	0.02
3.16695	0.03
3.17528	0.03
3.18362	0.05
3.19199	0.05
3.20029	0.05
3.20862	0.02
3.21696	0.03
3.23362	0.03
3.24196	0.04
3.25032	0.04
3.25862	0.04
3.26695	0.04
3.27529	0.04
3.28363	0.05
3.29196	0.03
3.30029	0.04
3.30866	0.05
3.31696	0.04
3.33366	0.03
3.34196	0.02
3.35029	0.03
3.35862	0.02
3.36696	0.02
3.37529	0.02
3.38362	0.02
3.39199	0.03
3.40029	0.03
3.40863	0.02
3.41696	0.02
3.43363	0.01
3.44196	0.01
3.45032	0.01
3.45863	0
3.46696	0
3.47529	0
3.48363	0.01
3.49196	0
3.50029	-0.01
3.50863	-0.01
3.51695	-0.01
3.53366	0.01
3.54196	0
3.55029	-0.02
3.55863	-0.03
3.56696	-0.04
3.5753	-0.02
3.58363	-0.01
3.59199	-0.02
3.60029	-0.04
3.60863	-0.04
3.61696	-0.05
3.62529	-0.06
3.63363	-0.06
3.64195	-0.06
3.65029	-0.06
3.65862	-0.06
3.66695	-0.07
3.67532	-0.08
3.68363	-0.07
3.69196	-0.08
3.7003	-0.09
3.70863	-0.1
3.71696	-0.1
3.7253	-0.11
3.73366	-0.09
3.74196	-0.11
3.75029	-0.1
3.75862	-0.1
3.76696	-0.1
3.77529	-0.1
3.78363	-0.12
3.792	-0.12
3.8003	-0.11
3.81713	-0.14
3.8253	-0.14
3.83362	-0.14
3.84196	-0.14
3.85029	-0.14
3.85862	-0.14
3.86696	-0.15
3.87533	-0.14
3.88362	-0.14
3.89196	-0.15
3.90029	-0.15
3.91696	-0.17
3.9253	-0.19
3.93366	-0.18
3.94196	-0.17
3.9503	-0.17
3.95862	-0.18
3.96696	-0.18
3.9753	-0.18
3.9837	-0.19
3.99196	-0.18
4.00863	-0.18
4.01699	-0.19
4.0253	-0.19
4.03362	-0.2
4.04196	-0.21
4.0503	-0.21
4.05864	-0.22
4.06696	-0.21
4.07533	-0.22
4.08362	-0.21
4.1003	-0.23
4.10863	-0.23
4.11696	-0.24
4.1253	-0.25
4.13366	-0.24
4.14196	-0.26
4.15026	-0.25
4.1586	-0.26
4.16696	-0.26
4.17526	-0.25
4.1836	-0.25
4.20026	-0.26
4.2086	-0.27
4.21693	-0.27
4.2253	-0.27
4.2336	-0.27
4.24193	-0.28
4.25026	-0.28
4.2586	-0.28
4.26692	-0.29
4.27526	-0.28
4.28363	-0.28
4.30026	-0.29
4.3086	-0.28
4.31693	-0.28
4.32526	-0.29
4.3336	-0.29
4.34193	-0.29
4.35027	-0.29
4.3586	-0.29
4.36696	-0.29
4.37526	-0.29
4.3836	-0.3
4.39193	-0.3
4.4086	-0.33
4.41693	-0.32
4.4253	-0.31
4.4336	-0.3
4.44194	-0.31
4.45026	-0.32
4.45859	-0.32
4.46693	-0.33
4.47527	-0.34
4.48363	-0.34
4.49193	-0.34
4.50863	-0.34
4.51693	-0.32
4.52527	-0.34
4.5336	-0.35
4.54193	-0.33
4.55027	-0.34
4.5586	-0.35
4.56696	-0.34
4.57526	-0.34
4.5836	-0.33
4.59193	-0.35
4.60859	-0.36
4.61694	-0.35
4.6253	-0.35
4.63359	-0.35
4.64193	-0.35
4.65027	-0.35
4.65874	-0.35
4.66694	-0.35
4.67526	-0.35
4.6836	-0.36
4.69194	-0.35
4.70863	-0.37
4.71693	-0.36
4.72527	-0.34
4.7336	-0.36
4.74193	-0.35
4.75027	-0.36
4.7586	-0.36
4.76696	-0.37
4.77527	-0.37
4.7836	-0.35
4.79194	-0.38
4.8086	-0.37
4.81694	-0.36
4.82531	-0.35
4.8336	-0.35
4.84194	-0.35
4.8503	-0.36
4.8586	-0.36
4.86694	-0.36
4.87526	-0.37
4.8836	-0.36
4.89194	-0.37
4.90863	-0.36
4.91694	-0.37
4.92526	-0.38
4.9336	-0.38
4.94194	-0.38
4.95027	-0.37
4.9586	-0.39
4.96697	-0.38
4.97527	-0.38
4.9836	-0.38
4.99193	-0.37
5.00027	-0.37
5.0086	-0.37
5.01694	-0.37
5.02527	-0.37
5.0336	-0.38
5.04193	-0.38
5.0503	-0.39
5.0586	-0.39
5.06693	-0.38
5.07527	-0.38
5.0836	-0.38
5.09193	-0.39
5.10027	-0.38
5.10864	-0.38
5.11693	-0.38
5.12527	-0.38
5.1336	-0.38
5.14193	-0.39
5.15028	-0.39
5.15861	-0.4
5.16693	-0.39
5.17527	-0.39
5.18361	-0.38
5.19197	-0.38
5.20027	-0.38
5.20861	-0.38
5.21694	-0.39
5.22528	-0.4
5.2336	-0.4
5.24193	-0.4
5.2503	-0.39
5.25861	-0.39
5.26693	-0.4
5.27527	-0.4
5.2836	-0.41
5.29193	-0.39
5.30864	-0.4
5.31693	-0.4
5.32527	-0.4
5.33377	-0.39
5.34194	-0.39
5.35027	-0.4
5.3586	-0.4
5.36694	-0.4
5.37527	-0.39
5.39197	-0.4
5.40027	-0.41
5.4086	-0.41
5.41694	-0.39
5.42527	-0.41
5.43361	-0.42
5.44194	-0.42
5.4503	-0.42
5.46694	-0.41
5.47527	-0.41
5.48361	-0.42
5.49193	-0.42
5.50034	-0.43
5.50857	-0.43
5.51691	-0.43
5.52524	-0.42
5.53357	-0.43
5.54194	-0.43
5.55023	-0.41
5.56691	-0.41
5.57524	-0.41
5.58357	-0.42
5.59191	-0.41
5.60027	-0.42
5.60857	-0.42
5.61691	-0.43
5.62524	-0.43
5.63358	-0.42
5.6419	-0.41
5.65025	-0.42
5.66691	-0.43
5.67524	-0.43
5.68361	-0.43
5.69191	-0.43
5.70024	-0.43
5.70857	-0.43
5.71691	-0.42
5.72524	-0.42
5.73357	-0.41
5.74194	-0.42
5.75024	-0.42
5.76691	-0.42
5.77524	-0.42
5.78357	-0.42
5.7919	-0.42
5.80027	-0.42
5.80858	-0.43
5.81691	-0.43
5.82524	-0.42
5.83357	-0.42
5.8419	-0.43
5.85024	-0.42
5.86691	-0.43
5.87524	-0.42
5.88361	-0.43
5.89191	-0.42
5.90024	-0.42
5.90857	-0.42
5.91691	-0.42
5.92524	-0.41
5.93358	-0.41
5.94194	-0.41
5.95024	-0.41
5.95857	-0.42
5.9669	-0.43
5.97524	-0.43
5.98357	-0.41
5.9919	-0.42
6.00027	-0.41
6.00857	-0.42
6.01691	-0.41
6.02527	-0.41
6.03357	-0.42
6.0419	-0.43
6.05024	-0.42
6.05857	-0.42
6.06691	-0.43
6.08361	-0.44
6.09191	-0.44
6.10025	-0.44
6.10858	-0.43
6.11691	-0.43
6.12524	-0.42
6.13357	-0.43
6.14198	-0.43
6.15025	-0.42
6.15857	-0.42
6.16691	-0.43
6.18358	-0.44
6.19192	-0.44
6.20024	-0.43
6.20857	-0.42
6.21691	-0.43
6.22528	-0.43
6.23357	-0.42
6.24191	-0.43
6.25024	-0.43
6.25857	-0.42
6.26691	-0.42
6.27525	-0.42
6.28361	-0.43
6.29191	-0.43
6.30024	-0.43
6.30858	-0.44
6.31691	-0.43
6.32524	-0.44
6.33357	-0.44
6.34195	-0.44
6.35025	-0.45
6.35858	-0.44
6.36694	-0.45
6.37524	-0.44
6.38358	-0.44
6.39192	-0.45
6.40024	-0.44
6.40868	-0.44
6.41701	-0.45
6.42531	-0.44
6.43368	-0.43
6.44198	-0.44
6.45028	-0.44
6.45861	-0.45
6.46691	-0.44
6.47525	-0.43
6.48361	-0.44
6.49191	-0.44
6.50024	-0.44
6.50858	-0.45
6.51691	-0.46
6.52525	-0.45
6.53358	-0.46
6.54192	-0.47
6.55858	-0.45
6.56695	-0.45
6.57524	-0.45
6.58358	-0.46
6.59191	-0.46
6.60024	-0.45
6.60858	-0.44
6.61692	-0.44
6.62528	-0.44
6.63359	-0.44
6.64191	-0.44
6.65024	-0.45
6.65859	-0.44
6.66691	-0.44
6.67524	-0.45
6.68358	-0.45
6.69191	-0.44
6.70024	-0.44
6.70865	-0.44
6.71701	-0.43
6.72531	-0.44
6.73362	-0.43
6.74191	-0.43
6.75858	-0.43
6.76695	-0.42
6.77525	-0.41
6.78359	-0.4
6.79191	-0.39
6.80025	-0.39
6.80858	-0.38
6.81691	-0.37
6.82528	-0.35
6.83358	-0.33
6.85041	-0.29
6.85858	-0.26
6.86688	-0.24
6.87522	-0.19
6.88355	-0.16
6.89188	-0.12
6.90022	-0.07
6.90854	-0.01
6.91691	0.04
6.92521	0.1
6.94188	0.24
6.95021	0.31
6.95855	0.39
6.96688	0.46
6.97525	0.55
6.98355	0.64
6.99188	0.73
7.00022	0.84
7.00855	0.94
7.01699	1.06
7.02521	1.17
7.03355	1.28
7.05021	1.52
7.05858	1.66
7.06688	1.76
7.07521	1.89
7.08357	2.02
7.09188	2.16
7.10022	2.27
7.10855	2.39
7.11692	2.52
7.13355	2.79
7.14188	2.92
7.15021	3.04
7.15856	3.17
7.16688	3.28
7.17525	3.41
7.18355	3.53
7.19189	3.65
7.20025	3.77
7.20855	3.88
7.21689	4
7.23355	4.21
7.24188	4.3
7.25031	4.41
7.25858	4.5
7.26699	4.6
7.27529	4.69
7.28362	4.78
7.29191	4.86
7.30025	4.94
7.30858	5
7.31692	5.08
7.33355	5.21
7.34188	5.28
7.35022	5.35
7.35856	5.39
7.36688	5.44
7.37521	5.49
7.38355	5.53
7.39188	5.59
7.40025	5.63
7.40855	5.65
7.41688	5.7
7.43355	5.77
7.44189	5.81
7.45021	5.84
7.45859	5.87
7.46688	5.91
7.47522	5.94
7.48355	5.97
7.49188	6.01
7.50022	6.04
7.50855	6.06
7.51692	6.1
7.53355	6.2
7.55033	6.3
7.55862	6.36
7.56692	6.43
7.58358	6.61
7.59189	6.73
7.60025	6.84
7.60855	6.97
7.61688	7.12
7.62522	7.29
7.63356	7.48
7.64188	7.69
7.65022	7.93
7.65859	8.2
7.66689	8.48
7.67522	8.8
7.68355	9.14
7.69202	9.53
7.70022	9.93
7.70855	10.38
7.71688	10.84
7.72522	11.35
7.73355	11.88
7.74192	12.44
7.75022	13.03
7.75856	13.65
7.76688	14.28
7.78356	15.61
7.79199	16.29
7.80035	17
7.80855	17.71
7.82528	19.18
7.83362	19.94
7.84191	20.69
7.85869	22.24
7.8669	23.02
7.87522	23.83
7.88359	24.66
7.89189	25.49
7.90022	26.35
7.90856	27.22
7.91689	28.09
7.92522	28.99
7.93355	29.93
7.94192	30.87
7.95022	31.85
7.95855	32.86
7.96689	33.88
7.97522	34.94
7.98355	36.01
7.99189	37.11
8.00026	38.24
8.00856	39.39
8.01689	40.54
8.02523	41.71
8.03356	42.9
8.05022	45.3
8.05855	46.5
8.0669	47.7
8.07522	48.88
8.08358	50.06
8.09189	51.23
8.10022	52.39
8.10856	53.53
8.11689	54.66
8.12522	55.78
8.14193	57.92
8.15022	58.97
8.15856	59.99
8.16689	61
8.17522	61.97
8.18356	62.92
8.19189	63.83
8.20019	64.7
8.20853	65.57
8.22519	67.21
8.23356	67.99
8.24185	68.73
8.2502	69.43
8.25853	70.1
8.26685	70.76
8.27519	71.39
8.28352	71.99
8.29189	72.58
8.30019	73.13
8.30852	73.65
8.3252	74.59
8.33353	75.03
8.34186	75.46
8.35022	75.85
8.35852	76.21
8.36707	76.53
8.37522	76.84
8.38557	77.1
8.39186	77.34
8.40019	77.55
8.40852	77.75
8.4252	78.1
8.43356	78.25
8.44186	78.37
8.45019	78.45
8.45853	78.5
8.46686	78.56
8.47519	78.6
8.48352	78.63
8.49189	78.64
8.50019	78.63
8.50852	78.59
8.51686	78.52
8.53363	78.39
8.54186	78.32
8.55019	78.21
8.55852	78.11
8.56687	78.01
8.57523	77.91
8.58353	77.78
8.59186	77.67
8.60019	77.56
8.60853	77.46
8.61686	77.33
8.63355	77.04
8.64186	76.89
8.65019	76.74
8.65852	76.59
8.66686	76.44
8.6752	76.3
8.68353	76.16
8.6919	76.02
8.7002	75.89
8.70853	75.74
8.71689	75.6
8.73352	75.34
8.74186	75.19
8.75019	75.07
8.75852	74.94
8.76686	74.77
8.77523	74.61
8.78352	74.46
8.79186	74.33
8.80019	74.18
8.80853	74.03
8.81686	73.89
8.83356	73.58
8.84186	73.45
8.85019	73.31
8.85853	73.18
8.86686	73.04
8.87519	72.91
8.88353	72.77
8.89185	72.6
8.90019	72.45
8.90853	72.29
8.9169	72.15
8.93353	71.88
8.94186	71.74
8.95853	71.46
8.96686	71.34
8.97523	71.2
8.98353	71.08
8.99186	70.98
9.00019	70.84
9.00853	70.73
9.02519	70.51
9.03356	70.4
9.04186	70.29
9.05019	70.17
9.05856	70.03
9.06686	69.9
9.0752	69.75
9.08353	69.62
9.09186	69.51
9.1002	69.42
9.10853	69.32
9.1169	69.21
9.1252	69.11
9.13354	69.02
9.14186	68.93
9.1502	68.84
9.15853	68.75
9.16687	68.66
9.17523	68.58
9.18354	68.52
9.19186	68.46
9.2002	68.39
9.20867	68.34
9.21686	68.3
9.2252	68.25
9.24187	68.15
9.2502	68.11
9.25857	68.08
9.26686	68.05
9.2752	68.01
9.28353	67.97
9.29187	67.94
9.3002	67.92
9.30853	67.9
9.3252	67.88
9.33353	67.87
9.34187	67.88
9.3502	67.9
9.35853	67.92
9.36686	67.95
9.38353	68.01
9.39186	68.05
9.40023	68.09
9.40853	68.14
9.41693	68.2
9.4252	68.27
9.43353	68.34
9.4502	68.52
9.45857	68.6
9.46687	68.71
9.4752	68.82
9.48353	68.95
9.49186	69.08
9.5002	69.22
9.50853	69.38
9.5252	69.71
9.53353	69.89
9.54183	70.07
9.5502	70.26
9.55851	70.46
9.56683	70.65
9.57517	70.87
9.59183	71.35
9.60017	71.6
9.60853	71.86
9.61684	72.12
9.62517	72.39
9.6335	72.69
9.64183	72.98
9.65017	73.27
9.66687	73.88
9.67517	74.21
9.6835	74.53
9.69183	74.85
9.70017	75.18
9.70851	75.54
9.71683	75.88
9.7335	76.57
9.74183	76.93
9.7502	77.29
9.7585	77.65
9.76683	78.01
9.77517	78.38
9.7835	78.75
9.80017	79.48
9.80854	79.83
9.81683	80.18
9.82517	80.52
9.8335	80.86
9.84183	81.21
9.85017	81.56
9.86687	82.22
9.87517	82.53
9.8837	82.84
9.89187	83.15
9.90017	83.44
9.9085	83.72
9.91684	84
9.92517	84.26
9.94183	84.72
9.9502	84.95
9.95851	85.14
9.96683	85.34
9.97517	85.52
9.9835	85.68
9.99391	85.82
10.0002	85.95
10.0085	86.08
10.0168	86.2
10.0252	86.29
10.0418	86.4
10.0503	86.43
10.0585	86.43
10.069	86.41
10.0752	86.39
10.0835	86.36
10.0919	86.31
10.1002	86.23
10.1085	86.14
10.1168	86.02
10.1252	85.88
10.1418	85.57
10.1502	85.38
10.1585	85.16
10.1669	84.92
10.1752	84.65
10.1835	84.37
10.1918	84.09
10.2002	83.81
10.2169	83.14
10.2252	82.78
10.2335	82.41
10.2418	82.04
10.2502	81.66
10.2585	81.24
10.2668	80.82
10.2752	80.38
10.2835	79.92
10.2919	79.45
10.3002	78.96
10.3085	78.47
10.3169	77.97
10.3252	77.46
10.3335	76.94
10.3441	76.41
10.3502	75.87
10.3585	75.33
10.3668	74.78
10.3752	74.22
10.3835	73.64
10.3918	73.09
10.4085	71.92
10.4252	70.7
10.4335	70.09
10.4418	69.49
10.4502	68.88
10.4585	68.27
10.4668	67.65
10.4752	67.03
10.4919	65.81
10.5002	65.2
10.5085	64.6
10.5168	63.99
10.5252	63.37
10.5335	62.75
10.5418	62.12
10.5502	61.52
10.5585	60.91
10.5668	60.28
10.5752	59.68
10.5835	59.08
10.5918	58.49
10.6002	57.89
10.6085	57.31
10.6168	56.72
10.6335	55.55
10.6418	54.99
10.6502	54.43
10.6585	53.86
10.6668	53.29
10.6752	52.73
10.6835	52.16
10.7002	51.05
10.7085	50.51
10.7168	50
10.7253	49.47
10.7335	48.94
10.7418	48.43
10.7502	47.91
10.7585	47.41
10.7668	46.92
10.7752	46.43
10.7835	45.93
10.7918	45.44
10.8002	44.96
10.8085	44.48
10.8168	44
10.8252	43.53
10.8335	43.08
10.8418	42.65
10.8502	42.22
10.8585	41.78
10.8752	40.92
10.8835	40.46
10.8919	40.02
10.9001	39.61
10.9085	39.2
10.9168	38.79
10.9252	38.37
10.9335	37.96
10.9418	37.57
10.9501	37.19
10.9585	36.79
10.9668	36.41
10.9751	36.03
10.9835	35.67
10.9918	35.3
11.0001	34.94
11.0085	34.59
11.0168	34.25
11.0335	33.56
11.0419	33.22
11.0501	32.88
11.0585	32.55
11.0668	32.23
11.0751	31.91
11.0835	31.6
11.0918	31.29
11.1001	31.01
11.1085	30.71
11.1168	30.4
11.1252	30.11
11.1418	29.56
11.1501	29.28
11.1585	29.01
11.1668	28.75
11.1751	28.49
11.1835	28.22
11.1918	27.96
11.2001	27.7
11.2085	27.44
11.2168	27.2
11.2251	26.97
11.2335	26.76
11.2501	26.32
11.2585	26.1
11.2668	25.9
11.2751	25.68
11.2835	25.47
11.2918	25.27
11.3001	25.07
11.3085	24.88
11.3168	24.69
11.3252	24.5
11.3335	24.32
11.3501	23.95
11.3585	23.79
11.3668	23.63
11.3751	23.48
11.3835	23.32
11.3918	23.16
11.4003	23
11.4085	22.86
11.4168	22.72
11.4252	22.57
11.4335	22.42
11.4502	22.17
11.4585	22.03
11.4669	21.91
11.4751	21.79
11.4835	21.67
11.4918	21.56
11.5001	21.45
11.5085	21.34
11.5168	21.25
11.5252	21.17
11.5335	21.08
11.5418	21
11.5501	20.9
11.5669	20.72
11.5752	20.62
11.5835	20.53
11.5918	20.46
11.6001	20.38
11.6085	20.31
11.6168	20.23
11.6251	20.15
11.6335	20.08
11.6418	20.01
11.6502	19.95
11.6669	19.81
11.6752	19.75
11.6835	19.68
11.6918	19.63
11.7002	19.57
11.7085	19.53
11.7168	19.48
11.7252	19.44
11.7335	19.39
11.7418	19.35
11.7502	19.32
11.7585	19.27
11.7668	19.24
11.7752	19.18
11.7835	19.15
11.7918	19.13
11.8002	19.08
11.8085	19.04
11.8168	19.01
11.8252	18.98
11.8335	18.95
11.8418	18.9
11.8501	18.87
11.8585	18.84
11.8668	18.81
11.8751	18.78
11.8835	18.75
11.8918	18.72
11.9002	18.68
11.9085	18.66
11.9168	18.64
11.9251	18.62
11.9335	18.6
11.9502	18.56
11.9585	18.54
11.9668	18.5
11.9751	18.48
11.9835	18.46
11.9918	18.43
12.0001	18.42
12.0085	18.39
12.0168	18.39
12.0252	18.38
12.0335	18.36
12.0502	18.34
12.0585	18.32
12.0669	18.3
12.0752	18.3
12.0835	18.29
12.0919	18.27
12.1001	18.27
12.1085	18.25
12.1168	18.23
12.1251	18.23
12.1418	18.22
12.1502	18.2
12.1585	18.18
12.1668	18.16
12.1752	18.16
12.1835	18.16
12.1918	18.13
12.2002	18.12
12.2085	18.11
12.2168	18.11
12.2251	18.1
12.2334	18.09
12.2419	18.09
12.2584	18.1
12.2668	18.09
12.2751	18.1
12.2835	18.09
12.2918	18.09
12.3002	18.09
12.3085	18.08
12.3168	18.05
12.3251	18.05
12.3334	18.04
12.3501	18
12.3585	18
12.3668	18
12.3751	17.99
12.3834	17.98
12.3918	17.97
12.4001	17.96
12.4085	17.95
12.4168	17.94
12.4251	17.93
12.4335	17.91
12.4501	17.87
12.4584	17.87
12.4668	17.83
12.4751	17.82
12.4834	17.81
12.4918	17.79
12.5001	17.77
12.5084	17.76
12.5168	17.75
12.5251	17.71
12.5335	17.7
12.5501	17.67
12.5585	17.65
12.5668	17.62
12.5835	17.58
12.5918	17.55
12.6001	17.53
12.6085	17.53
12.6168	17.51
12.6251	17.48
12.6334	17.46
12.6418	17.43
12.6501	17.4
12.6585	17.37
12.6668	17.34
12.6835	17.29
12.6918	17.25
12.7002	17.22
12.7084	17.18
12.7168	17.14
12.7251	17.09
12.7335	17.07
12.7418	17.03
12.7501	16.99
12.7584	16.97
12.7668	16.96
12.7751	16.9
12.7835	16.86
12.7918	16.83
12.8001	16.79
12.8085	16.73
12.8168	16.69
12.8251	16.65
12.8335	16.61
12.8418	16.58
12.8501	16.53
12.8585	16.48
12.8668	16.44
12.8751	16.39
12.8918	16.28
12.9002	16.23
12.9085	16.17
12.917	16.13
12.9252	16.08
12.9335	16.04
12.9418	15.98
12.9501	15.94
12.9585	15.87
12.9668	15.81
12.9751	15.75
12.9835	15.7
12.9918	15.64
13.0001	15.57
13.0085	15.52
13.0168	15.46
13.0251	15.41
13.0335	15.36
13.0418	15.29
13.0501	15.23
13.0585	15.17
13.0668	15.12
13.0751	15.05
13.0836	14.97
13.0918	14.91
13.1001	14.84
13.1168	14.72
13.1252	14.65
13.1335	14.58
13.1501	14.45
13.1585	14.39
13.1668	14.31
13.1751	14.25
13.1835	14.19
13.1918	14.09
13.2001	14.01
13.2168	13.87
13.2251	13.8
13.2335	13.72
13.2419	13.65
13.2502	13.58
13.2585	13.52
13.2752	13.37
13.2835	13.3
13.2918	13.23
13.3001	13.14
13.3085	13.07
13.3168	13.01
13.3252	12.93
13.3335	12.85
13.3501	12.71
13.3585	12.63
13.3668	12.55
13.3751	12.47
13.3835	12.4
13.4001	12.26
13.4085	12.18
13.4168	12.12
13.4335	11.97
13.4418	11.9
13.4501	11.82
13.4585	11.75
13.4751	11.6
13.4835	11.55
13.4918	11.46
13.5001	11.39
13.5085	11.32
13.5169	11.25
13.5252	11.18
13.5419	11.04
13.5502	10.96
13.5668	10.83
13.5752	10.77
13.5835	10.68
13.5918	10.62
13.6001	10.55
13.6108	10.47
13.6168	10.41
13.6251	10.34
13.6334	10.28
13.6418	10.21
13.6501	10.15
13.6668	10.02
13.6834	9.89
13.6918	9.82
13.7001	9.75
13.7084	9.7
13.7251	9.57
13.7335	9.5
13.7418	9.44
13.7586	9.32
13.7668	9.25
13.7751	9.19
13.7834	9.13
13.7918	9.09
13.8001	9.02
13.8084	8.97
13.8168	8.92
13.8334	8.82
13.8418	8.77
13.8501	8.7
13.8584	8.64
13.8668	8.6
13.8751	8.55
13.8834	8.49
13.9001	8.38
13.9084	8.33
13.9252	8.22
13.9334	8.18
13.9418	8.12
13.9501	8.07
13.9585	8.02
13.9689	7.97
13.9751	7.93
13.9834	7.87
13.9918	7.84
14.0001	7.77
14.0168	7.69
14.0251	7.65
14.0334	7.6
14.0418	7.57
14.0501	7.53
14.0584	7.49
14.0751	7.41
14.0834	7.36
14.0918	7.31
14.1001	7.28
14.1106	7.24
14.1168	7.2
14.1251	7.17
14.1334	7.13
14.1418	7.09
14.1501	7.05
14.1585	7.02
14.1834	6.91
14.1918	6.88
14.2001	6.83
14.2168	6.77
14.2251	6.73
14.2334	6.69
14.2418	6.66
14.2584	6.58
14.2668	6.55
14.2751	6.54
14.2918	6.48
14.3001	6.44
14.3084	6.41
14.3168	6.39
14.3251	6.35
14.3334	6.32
14.3418	6.29
14.3501	6.26
14.3585	6.23
14.3668	6.2
14.3751	6.18
14.3834	6.14
14.3918	6.12
14.4001	6.1
14.4084	6.07
14.4251	6.02
14.4336	5.99
14.4418	5.95
14.4522	5.93
14.4584	5.91
14.4668	5.88
14.4751	5.86
14.4834	5.83
14.4918	5.81
14.5001	5.79
14.5084	5.76
14.5251	5.72
14.5334	5.7
14.5418	5.67
14.5501	5.64
14.5585	5.61
14.5668	5.59
14.5751	5.57
14.5834	5.55
14.5918	5.54
14.6002	5.51
14.6084	5.49
14.6168	5.47
14.6251	5.45
14.6334	5.44
14.6418	5.43
14.6501	5.41
14.6584	5.39
14.6668	5.36
14.6751	5.35
14.6834	5.33
14.7001	5.29
14.7084	5.27
14.7168	5.25
14.7251	5.24
14.7334	5.21
14.7418	5.2
14.7501	5.17
14.7585	5.16
14.7668	5.15
14.7751	5.14
14.8001	5.1
14.8084	5.07
14.8168	5.06
14.8251	5.05
14.8418	5.01
14.8501	4.99
14.8584	4.98
14.8668	4.96
14.8751	4.95
14.8834	4.93
14.8918	4.93
14.9001	4.92
14.9084	4.91
14.9168	4.89
14.9334	4.89
14.9417	4.87
14.9501	4.85
14.9584	4.85
14.9667	4.82
14.9751	4.81
14.9834	4.79
14.9918	4.78
15.0001	4.77
15.0084	4.77
15.0167	4.75
15.0334	4.74
15.0417	4.72
15.0501	4.7
15.0584	4.71
15.0667	4.7
15.0751	4.68
15.0834	4.66
15.0917	4.67
15.1001	4.65
15.1084	4.65
15.1167	4.64
15.1251	4.64
15.1417	4.62
15.1501	4.62
15.1584	4.61
15.1667	4.59
15.1751	4.59
15.1834	4.59
15.1918	4.59
15.2001	4.59
15.2084	4.58
15.2167	4.57
15.2251	4.56
15.2417	4.55
15.2501	4.55
15.2584	4.54
15.2667	4.52
15.2752	4.52
15.2834	4.51
15.2917	4.5
15.3001	4.5
15.3084	4.49
15.3167	4.49
15.3251	4.49
15.3417	4.48
15.3501	4.46
15.3584	4.47
15.3667	4.46
15.3772	4.45
15.3834	4.44
15.3918	4.45
15.4001	4.44
15.4084	4.44
15.4167	4.42
15.4251	4.41
15.4334	4.4
15.4501	4.39
15.4584	4.39
15.4667	4.38
15.4751	4.38
15.4834	4.37
15.4917	4.36
15.5001	4.35
15.5084	4.34
15.5168	4.34
15.5251	4.33
15.5334	4.31
15.5501	4.3
15.5584	4.3
15.5667	4.28
15.5751	4.29
15.5834	4.29
15.5918	4.27
15.6001	4.27
15.6084	4.25
15.6168	4.24
15.6251	4.23
15.6334	4.24
15.6501	4.21
15.6584	4.22
15.6667	4.2
15.6751	4.19
15.6834	4.18
15.6917	4.18
15.7001	4.17
15.7084	4.16
15.7167	4.16
15.7251	4.15
15.7334	4.14
15.7417	4.13
15.7501	4.13
15.7584	4.12
15.7667	4.12
15.7751	4.11
15.7834	4.1
15.7917	4.08
15.8001	4.08
15.8084	4.07
15.8168	4.06
15.8251	4.04
15.8334	4.05
15.8417	4.04
15.8501	4.03
15.8584	4.02
15.8667	4
15.8751	4
15.8834	3.99
15.8917	3.98
15.9084	3.96
15.9167	3.97
15.9251	3.96
15.9334	3.95
15.9417	3.94
15.9503	3.93
15.9584	3.93
15.9667	3.91
15.9751	3.9
15.9834	3.88
16.0001	3.86
16.0084	3.84
16.0168	3.84
16.0251	3.82
16.0334	3.81
16.0417	3.8
16.0501	3.8
16.0584	3.81
16.0667	3.79
16.0751	3.78
16.0834	3.79
16.1001	3.75
16.1084	3.74
16.1168	3.74
16.1251	3.73
16.1334	3.72
16.1417	3.71
16.1501	3.71
16.1584	3.69
16.1667	3.68
16.1751	3.67
16.1917	3.66
16.2001	3.64
16.2084	3.62
16.2168	3.62
16.2251	3.61
16.2334	3.6
16.2417	3.59
16.2501	3.59
16.2584	3.57
16.2667	3.56
16.2751	3.54
16.2834	3.54
16.3	3.51
16.3084	3.52
16.3167	3.51
16.3251	3.48
16.3334	3.49
16.3417	3.49
16.35	3.48
16.3584	3.45
16.3667	3.45
16.3751	3.43
16.3834	3.44
16.4001	3.42
16.4084	3.43
16.4167	3.43
16.4251	3.41
16.4334	3.41
16.4417	3.4
16.4501	3.38
16.4584	3.38
16.4667	3.38
16.475	3.36
16.4834	3.35
16.5	3.35
16.5084	3.34
16.5167	3.34
16.525	3.33
16.5334	3.33
16.5417	3.32
16.55	3.3
16.5584	3.29
16.5667	3.3
16.575	3.3
16.5834	3.29
16.6	3.28
16.6084	3.29
16.6167	3.28
16.625	3.27
16.6334	3.27
16.6417	3.26
16.6501	3.26
16.6584	3.26
16.6667	3.25
16.675	3.25
16.6834	3.23
16.7	3.23
16.7084	3.22
16.7167	3.21
16.725	3.21
16.7334	3.21
16.7417	3.21
16.7501	3.21
16.7584	3.2
16.7667	3.21
16.7751	3.21
16.7834	3.21
16.7919	3.21
16.8084	3.22
16.8167	3.23
16.825	3.22
16.8334	3.22
16.8417	3.21
16.8501	3.21
16.8584	3.22
16.8667	3.23
16.8751	3.23
16.8834	3.22
16.8917	3.23
16.9084	3.22
16.9167	3.24
16.925	3.23
16.9334	3.24
16.9417	3.24
16.9501	3.26
16.9584	3.26
16.9667	3.26
16.975	3.26
16.9834	3.27
16.9917	3.28
17.0001	3.29
17.0167	3.29
17.0251	3.29
17.0334	3.31
17.0417	3.3
17.0501	3.31
17.0584	3.31
17.0667	3.31
17.0751	3.32
17.0834	3.34
17.0917	3.34
17.1	3.35
17.1084	3.36
17.1167	3.36
17.1251	3.38
17.1334	3.38
17.1417	3.39
17.1501	3.4
17.1584	3.4
17.1667	3.39
17.175	3.4
17.1834	3.41
17.1918	3.43
17.2084	3.45
17.2167	3.45
17.225	3.46
17.2334	3.48
17.2417	3.49
17.2501	3.48
17.2584	3.49
17.2667	3.49
17.2751	3.5
17.2834	3.51
17.2917	3.51
17.3	3.51
17.3084	3.51
17.3167	3.52
17.3251	3.53
17.3334	3.53
17.3417	3.54
17.35	3.55
17.3584	3.55
17.3667	3.55
17.3751	3.56
17.3834	3.57
17.4001	3.58
17.4084	3.58
17.4167	3.6
17.425	3.58
17.4334	3.59
17.4417	3.59
17.4501	3.6
17.4584	3.6
17.4669	3.61
17.4751	3.63
17.4917	3.62
17.5001	3.62
17.5084	3.61
17.5167	3.61
17.5251	3.61
17.5334	3.62
17.5417	3.62
17.55	3.61
17.5584	3.62
17.5667	3.62
17.5751	3.61
17.5918	3.59
17.6	3.6
17.6084	3.61
17.6167	3.6
17.625	3.59
17.6335	3.59
17.6417	3.6
17.65	3.59
17.6584	3.59
17.6667	3.58
17.675	3.57
17.6834	3.57
17.6917	3.56
17.7	3.56
17.7083	3.55
17.7167	3.56
17.725	3.56
17.7334	3.55
17.7417	3.56
17.75	3.55
17.7584	3.54
17.7667	3.54
17.7834	3.52
17.7917	3.51
17.8001	3.5
17.8084	3.5
17.8167	3.5
17.8251	3.5
17.8333	3.49
17.8417	3.49
17.85	3.49
17.8584	3.49
17.8667	3.47
17.8834	3.46
17.8917	3.46
17.9	3.47
17.9083	3.46
17.9167	3.45
17.925	3.44
17.9334	3.45
17.9417	3.43
17.95	3.41
17.9584	3.42
17.9667	3.42
17.9834	3.43
17.9917	3.42
18	3.42
18.0084	3.41
18.0167	3.42
18.0251	3.41
18.0334	3.41
18.0417	3.41
18.05	3.41
18.0584	3.41
18.0667	3.4
18.0834	3.4
18.0917	3.4
18.1	3.4
18.1084	3.41
18.1167	3.41
18.125	3.4
18.1334	3.39
18.1417	3.4
18.15	3.41
18.1584	3.42
18.1667	3.41
18.175	3.4
18.1917	3.4
18.2	3.41
18.2084	3.4
18.2167	3.41
18.225	3.42
18.2334	3.42
18.2417	3.42
18.25	3.42
18.2584	3.42
18.2667	3.41
18.275	3.42
18.2834	3.42
18.2917	3.43
18.3	3.43
18.3085	3.43
18.3167	3.43
18.325	3.44
18.3334	3.43
18.3417	3.43
18.35	3.43
18.3584	3.44
18.3667	3.44
18.375	3.44
18.3834	3.45
18.3917	3.45
18.4	3.45
18.4084	3.46
18.4167	3.45
18.4251	3.46
18.4334	3.47
18.4417	3.46
18.45	3.46
18.4584	3.47
18.4667	3.47
18.4751	3.46
18.4834	3.47
18.4917	3.47
18.5	3.48
18.5084	3.47
18.5167	3.48
18.525	3.47
18.5334	3.48
18.5417	3.48
18.55	3.47
18.5584	3.5
18.5667	3.5
18.575	3.49
18.5834	3.49
18.5917	3.48
18.6	3.48
18.6084	3.48
18.6167	3.49
18.6251	3.49
18.6334	3.49
18.6417	3.48
18.6501	3.48
18.6584	3.48
18.6667	3.47
18.6751	3.46
18.6834	3.46
18.6917	3.47
18.7	3.47
18.7084	3.47
18.7167	3.47

## Sheet: Supplementary Fig. 4a-c
Supplementary Fig. 4a					Supplementary Fig. 4b					Supplementary Fig. 4c
Resolution, 1/Å	Model vs. map	FSC			Resolution, 1/Å	Model vs. map	FSC			Resolution, 1/Å	Model vs. map	FSC
0.03022	0.846716				0.032764	0.839753				0.024119	0.841275
0.038886	0.845543				0.041069	0.839605				0.03711	0.841387
0.044842	0.845287				0.046749	0.83949				0.044049	0.840995
0.049396	0.844508				0.051431	0.839788				0.0491	0.841344
0.053422	0.843814				0.055384	0.837824				0.053491	0.840879
0.056615	0.843529				0.058648	0.837405				0.057075	0.840347
0.059679	0.842578				0.061747	0.837402				0.060417	0.839988
0.062296	0.841968				0.064449	0.837527				0.063166	0.839455
0.065134	0.841302				0.067261	0.836636				0.066156	0.839555
0.067267	0.840184				0.069426	0.835283				0.068543	0.838619
0.069328	0.839155				0.071408	0.834462				0.070673	0.837582
0.07149	0.837479				0.073929	0.833592				0.072799	0.836921
0.073429	0.837599				0.075835	0.832043				0.075183	0.835677
0.075351	0.83678				0.077539	0.831515				0.076881	0.83514
0.077208	0.836514				0.079463	0.829683				0.078857	0.834131
0.078669	0.835972				0.081011	0.828778				0.080573	0.833303
0.080208	0.835647				0.082709	0.828266				0.082183	0.832642
0.081897	0.834411				0.084364	0.826867				0.083838	0.832651
0.083327	0.833144				0.085978	0.825358				0.085416	0.831197
0.084811	0.832695				0.087419	0.823376				0.086987	0.830728
0.086425	0.83211				0.088684	0.821155				0.088424	0.829395
0.087551	0.83144				0.090186	0.821266				0.089923	0.828059
0.08878	0.830258				0.091394	0.820262				0.091137	0.827796
0.090089	0.828762				0.092798	0.818819				0.092479	0.826919
0.091447	0.828423				0.094037	0.818307				0.093784	0.826351
0.09263	0.829159				0.095342	0.816681				0.095154	0.825938
0.093688	0.828226				0.096417	0.8155				0.096108	0.824925
0.094784	0.827804				0.097744	0.814366				0.097361	0.824521
0.096067	0.826963				0.098787	0.813923				0.098711	0.823583
0.097146	0.826313				0.10004	0.813244				0.099931	0.823722
0.09817	0.825706				0.101075	0.812996				0.101047	0.823432
0.099404	0.824978				0.102022	0.811953				0.10201	0.822363
0.100311	0.823572				0.102974	0.81022				0.10299	0.820931
0.101268	0.82212				0.104065	0.808782				0.10385	0.819668
0.102146	0.821542				0.105257	0.807812				0.105114	0.819287
0.103106	0.820769				0.106229	0.80593				0.106202	0.817508
0.104	0.82023				0.107169	0.803894				0.107151	0.816047
0.105032	0.819581				0.108041	0.801306				0.108047	0.816378
0.106127	0.817612				0.108995	0.799685				0.108874	0.815605
0.106991	0.815275				0.110115	0.797253				0.110048	0.81437
0.107885	0.814083				0.110877	0.79601				0.110981	0.812809
0.108718	0.811805				0.11167	0.793463				0.111898	0.811305
0.109493	0.809744				0.112613	0.791081				0.112653	0.809794
0.11022	0.807364				0.113504	0.788517				0.113538	0.807898
0.111232	0.804685				0.114331	0.786791				0.114473	0.80657
0.112039	0.802449				0.115131	0.786602				0.115225	0.805103
0.112831	0.79992				0.115856	0.783787				0.11596	0.802439
0.113589	0.797422				0.116702	0.780352				0.116832	0.799871
0.114309	0.794758				0.117631	0.778371				0.117738	0.797667
0.11506	0.792587				0.118583	0.775887				0.118546	0.795497
0.115875	0.788863				0.119354	0.771301				0.119331	0.791149
0.116671	0.785777				0.120082	0.76731				0.120198	0.787189
0.117423	0.782064				0.120779	0.762539				0.120965	0.78288
0.118206	0.77905				0.121396	0.759107				0.121669	0.780376
0.119087	0.775557				0.122247	0.75592				0.122456	0.777597
0.119669	0.771941				0.122823	0.752191				0.123095	0.774188
0.12037	0.768432				0.123617	0.749639				0.123787	0.770302
0.121007	0.764723				0.124395	0.747205				0.124621	0.76776
0.121595	0.761378				0.125146	0.744556				0.1255	0.766059
0.122267	0.758067				0.12573	0.741664				0.126046	0.763282
0.123028	0.754647				0.12645	0.738432				0.126652	0.760643
0.123684	0.751917				0.127207	0.735626				0.127355	0.758224
0.124363	0.749125				0.12796	0.734323				0.128064	0.755502
0.12509	0.745202				0.128587	0.731758				0.128791	0.754498
0.125841	0.742216				0.129314	0.729896				0.129433	0.753108
0.126387	0.740392				0.129975	0.728439				0.130214	0.75214
0.126899	0.738386				0.130555	0.727404				0.13078	0.75069
0.12744	0.73511				0.13116	0.725396				0.131339	0.749421
0.128149	0.733049				0.131715	0.724385				0.132007	0.749196
0.128892	0.731116				0.132353	0.722597				0.132697	0.748492
0.129473	0.730186				0.132998	0.721263				0.13341	0.747777
0.130153	0.728872				0.133705	0.72112				0.134162	0.747293
0.130687	0.727238				0.134374	0.720579				0.134786	0.746494
0.131343	0.725508				0.134934	0.720475				0.135336	0.747053
0.131832	0.724171				0.135508	0.720633				0.135879	0.747534
0.132393	0.723155				0.136176	0.720598				0.136419	0.747763
0.133014	0.721918				0.136764	0.719652				0.136871	0.748515
0.133619	0.720976				0.137283	0.719376				0.137561	0.748432
0.134142	0.719531				0.137801	0.71939				0.138118	0.749011
0.134662	0.718694				0.138274	0.719258				0.138731	0.749113
0.135288	0.718097				0.138872	0.71906				0.139394	0.750028
0.135758	0.717875				0.139624	0.719329				0.139884	0.750895
0.136363	0.718396				0.140327	0.71941				0.140494	0.751826
0.13688	0.717591				0.140873	0.719805				0.141097	0.753406
0.137352	0.716957				0.141362	0.720385				0.141679	0.754101
0.137931	0.717091				0.141829	0.721407				0.142207	0.754629
0.138487	0.717118				0.142442	0.722193				0.142803	0.756159
0.138973	0.71723				0.142915	0.723427				0.143479	0.757618
0.139608	0.716864				0.143398	0.72528				0.143871	0.757684
0.140267	0.717037				0.143991	0.725671				0.144434	0.759403
0.14076	0.717197				0.144598	0.7266				0.144919	0.760738
0.141234	0.717014				0.145	0.726394				0.145529	0.761529
0.14171	0.716942				0.145534	0.726491				0.146018	0.762874
0.1422	0.717837				0.146102	0.727088				0.14651	0.763318
0.14264	0.719029				0.146585	0.726791				0.147005	0.764567
0.143127	0.719896				0.147107	0.727744				0.147478	0.765575
0.143604	0.720374				0.147588	0.729352				0.147969	0.766903
0.144068	0.721357				0.148077	0.730191				0.148516	0.768127
0.14459	0.722218				0.148546	0.730445				0.148986	0.769782
0.145183	0.722272				0.149101	0.731845				0.149636	0.771657
0.145573	0.722808				0.149662	0.734436				0.150172	0.772171
0.146035	0.722351				0.15016	0.734917				0.150594	0.772736
0.146504	0.723683				0.150668	0.735817				0.151069	0.774036
0.146982	0.724546				0.151122	0.737621				0.151521	0.773867
0.147419	0.725077				0.151561	0.737448				0.151989	0.775432
0.147935	0.725024				0.152142	0.73943				0.152434	0.777919
0.148332	0.725939				0.152584	0.740048				0.153031	0.779247
0.148807	0.727005				0.153036	0.741155				0.153456	0.779989
0.149409	0.727056				0.153521	0.741642				0.153943	0.781052
0.149965	0.727571				0.154015	0.741585				0.154531	0.78148
0.150354	0.729295				0.154464	0.742944				0.154951	0.782666
0.150701	0.730082				0.154934	0.744397				0.155336	0.782987
0.151163	0.731975				0.155331	0.743794				0.15585	0.783433
0.151639	0.732067				0.155688	0.745103				0.156361	0.784715
0.152053	0.732717				0.156178	0.745479				0.156772	0.785532
0.15246	0.733586				0.156623	0.746801				0.157238	0.786381
0.152927	0.734289				0.157043	0.747935				0.15772	0.786574
0.153423	0.734628				0.157495	0.748761				0.158066	0.78745
0.153795	0.735239				0.157956	0.749614				0.158518	0.787134
0.15419	0.736242				0.15846	0.751024				0.158884	0.786895
0.154606	0.73635				0.158827	0.751963				0.159372	0.787108
0.155002	0.736839				0.159329	0.753196				0.159814	0.787785
0.15554	0.738536				0.159874	0.752956				0.160331	0.789431
0.155935	0.739085				0.160346	0.752567				0.160783	0.78933
0.156276	0.740976				0.160688	0.753692				0.161315	0.789617
0.15663	0.74204				0.161122	0.754128				0.161653	0.789891
0.157092	0.740996				0.161541	0.754648				0.162027	0.78984
0.157509	0.741302				0.161938	0.756227				0.162324	0.789706
0.157907	0.741509				0.162304	0.75629				0.162853	0.789154
0.158343	0.742137				0.162781	0.755958				0.163206	0.78975
0.158819	0.742847				0.163151	0.755601				0.163689	0.789586
0.159328	0.742236				0.163552	0.754355				0.164105	0.788433
0.159697	0.741669				0.164024	0.753687				0.164484	0.788206
0.160003	0.742622				0.16448	0.753962				0.164891	0.788366
0.160347	0.743065				0.164832	0.753841				0.165429	0.788972
0.160734	0.742957				0.165217	0.754896				0.165864	0.788752
0.161162	0.742251				0.165532	0.755333				0.166279	0.789578
0.161509	0.74141				0.165944	0.755944				0.166614	0.790097
0.161955	0.741105				0.166442	0.757102				0.167159	0.789663
0.162371	0.740935				0.166848	0.757125				0.167484	0.789614
0.162701	0.740378				0.167259	0.757934				0.167789	0.789814
0.163139	0.73959				0.167564	0.756749				0.168242	0.790215
0.163507	0.739939				0.167932	0.757979				0.168685	0.790368
0.163884	0.740577				0.168423	0.758156				0.169041	0.791702
0.164337	0.741077				0.168845	0.758812				0.169427	0.791836
0.164744	0.741658				0.169129	0.758866				0.169781	0.791996
0.165051	0.74207				0.16947	0.757326				0.170107	0.792098
0.165419	0.742262				0.169859	0.758267				0.170454	0.792394
0.165711	0.742118				0.170358	0.758493				0.170823	0.793633
0.166093	0.742297				0.170705	0.759155				0.171282	0.794611
0.166427	0.742677				0.171051	0.759151				0.171659	0.795348
0.166806	0.742497				0.171407	0.760157				0.171913	0.79588
0.167244	0.742454				0.171768	0.760631				0.172309	0.795843
0.167563	0.741631				0.172167	0.761491				0.172713	0.795832
0.167976	0.742061				0.172582	0.762756				0.173173	0.796511
0.168338	0.741814				0.17297	0.763638				0.173611	0.796193
0.168635	0.741819				0.173379	0.764373				0.174036	0.797021
0.169001	0.742208				0.173846	0.764463				0.174435	0.798186
0.169317	0.742859				0.174191	0.765736				0.174759	0.799045
0.169605	0.743329				0.17452	0.766211				0.175054	0.799081
0.169977	0.744171				0.174806	0.767535				0.17545	0.799952
0.170409	0.745085				0.175137	0.769399				0.175749	0.801619
0.170775	0.745168				0.175467	0.770782				0.176147	0.803098
0.171109	0.745457				0.17583	0.771089				0.176512	0.803825
0.171516	0.746397				0.176169	0.77278				0.176874	0.803667
0.171874	0.746974				0.176476	0.773909				0.177189	0.804782
0.172214	0.747202				0.176822	0.774463				0.1776	0.806609
0.172626	0.748266				0.177144	0.774663				0.177926	0.807804
0.172976	0.748796				0.17757	0.776695				0.178186	0.809207
0.173272	0.749523				0.177926	0.777511				0.178615	0.809878
0.173542	0.750762				0.178264	0.779203				0.178979	0.811497
0.173891	0.751411				0.178628	0.780933				0.17941	0.812849
0.174237	0.752082				0.178956	0.781387				0.179688	0.814277
0.17454	0.753131				0.179425	0.782559				0.180054	0.815779
0.174856	0.753918				0.179752	0.783079				0.180431	0.816631
0.175234	0.754696				0.180171	0.784145				0.180793	0.817567
0.17554	0.755368				0.180493	0.785542				0.181189	0.819056
0.175845	0.756153				0.180791	0.787068				0.181458	0.819428
0.176144	0.757518				0.181053	0.788784				0.181762	0.82095
0.176501	0.76027				0.181304	0.790627				0.18197	0.822152
0.176866	0.761652				0.18165	0.792333				0.182311	0.823993
0.177268	0.762805				0.181977	0.793845				0.18265	0.825294
0.177537	0.763806				0.182332	0.795197				0.182976	0.826415
0.177859	0.764461				0.182642	0.796655				0.183348	0.827592
0.178185	0.766755				0.182989	0.798649				0.183614	0.828448
0.178499	0.767968				0.183389	0.800425				0.183988	0.829556
0.178806	0.769154				0.183698	0.801218				0.184379	0.83107
0.179063	0.770461				0.183989	0.802814				0.184734	0.832226
0.179385	0.772302				0.18432	0.80378				0.185133	0.832522
0.179733	0.774713				0.184655	0.804029				0.185496	0.834575
0.179974	0.775909				0.185075	0.805412				0.185717	0.835234
0.180283	0.778208				0.185474	0.806484				0.186034	0.836207
0.18061	0.780503				0.185817	0.807771				0.18639	0.837399
0.180925	0.783218				0.186068	0.809753				0.186695	0.837932
0.181198	0.784697				0.186391	0.810799				0.187015	0.838983
0.181494	0.785748				0.186624	0.81294				0.18735	0.840108
0.181861	0.786892				0.186883	0.814945				0.187699	0.841189
0.182209	0.788625				0.187204	0.815387				0.188009	0.842496
0.182523	0.789885				0.187549	0.816167				0.188326	0.84351
0.182864	0.791387				0.187871	0.817453				0.188648	0.844388
0.183315	0.793102				0.188188	0.817579				0.18888	0.845318
0.183659	0.794184				0.18849	0.817209				0.189222	0.846371
0.18394	0.795996				0.188774	0.818465				0.189582	0.848115
0.184211	0.797391				0.189062	0.820222				0.189961	0.849497
0.184437	0.798498				0.18939	0.821272				0.190276	0.851114
0.184674	0.800653				0.189683	0.823009				0.190478	0.851911
0.184978	0.802835				0.189992	0.823553				0.19074	0.851769
0.185255	0.804021				0.190257	0.824815				0.190995	0.852145
0.185489	0.805608				0.190572	0.825331				0.191246	0.853433
0.18582	0.807432				0.190894	0.826657				0.191651	0.854455
0.186151	0.80976				0.191157	0.827519				0.191978	0.855334
0.186489	0.810752				0.191539	0.828078				0.192317	0.855644
0.186707	0.812804				0.191833	0.828745				0.19261	0.856889
0.186923	0.813942				0.192106	0.830651				0.192885	0.858129
0.187214	0.815629				0.192479	0.831097				0.193217	0.858199
0.187503	0.817				0.192798	0.831685				0.193509	0.858752
0.187824	0.817819				0.193058	0.832399				0.193844	0.859229
0.188151	0.819501				0.193292	0.83289				0.194072	0.860168
0.188473	0.82059				0.19361	0.833247				0.194372	0.860374
0.188721	0.822027				0.193911	0.833498				0.194751	0.860708
0.18901	0.823354				0.194211	0.833669				0.194994	0.861758
0.189304	0.825654				0.194551	0.834531				0.195302	0.862289
0.189605	0.827279				0.194894	0.835179				0.195629	0.863314
0.189822	0.828112				0.195164	0.835661				0.195918	0.862683
0.190079	0.82967				0.19552	0.83658				0.196169	0.863032
0.190437	0.830334				0.195767	0.836505				0.196399	0.864264
0.190749	0.830541				0.196043	0.836853				0.196776	0.864646
0.191103	0.831281				0.196301	0.837898				0.19699	0.86484
0.19137	0.832532				0.196626	0.837062				0.19728	0.865355
0.191629	0.833162				0.196814	0.837276				0.197518	0.866184
0.191799	0.833784				0.197071	0.837491				0.197784	0.866414
0.192042	0.833492				0.197324	0.838207				0.198096	0.866624
0.192387	0.83443				0.197655	0.839261				0.198444	0.867025
0.19266	0.835748				0.197898	0.839382				0.198728	0.867942
0.192925	0.836289				0.19821	0.840306				0.199027	0.868517
0.193229	0.83694				0.198489	0.841023				0.199343	0.868742
0.193497	0.838169				0.198783	0.83996				0.199707	0.868919
0.193807	0.83865				0.199033	0.840363				0.199919	0.8695
0.194028	0.839442				0.199325	0.840317				0.200177	0.869674
0.194307	0.840039				0.199603	0.840305				0.200517	0.869348
0.194601	0.840736				0.1999	0.840334				0.200833	0.869627
0.1949	0.841631				0.200167	0.840743				0.201118	0.870208
0.195131	0.842662				0.200457	0.842182				0.201373	0.869819
0.195374	0.843354				0.200705	0.841979				0.201614	0.869998
0.195638	0.84364				0.200953	0.842559				0.201871	0.869524
0.195876	0.843879				0.201194	0.842724				0.202134	0.869857
0.196181	0.844068				0.20145	0.842992				0.202379	0.870682
0.196479	0.844016				0.201779	0.843882				0.20263	0.870614
0.196692	0.844572				0.202077	0.844776				0.202898	0.871129
0.196874	0.845175				0.202359	0.845889				0.203127	0.871172
0.197148	0.846072				0.202631	0.845503				0.203432	0.870828
0.197456	0.846216				0.202948	0.846045				0.203673	0.871067
0.197784	0.846867				0.203275	0.847007				0.203956	0.871157
0.198113	0.84618				0.203484	0.847416				0.204228	0.871789
0.198357	0.84706				0.203725	0.848207				0.204526	0.872327
0.198611	0.846971				0.203985	0.848323				0.204749	0.872237
0.198868	0.847996				0.204257	0.848906				0.205032	0.873311
0.199085	0.848249				0.204542	0.849031				0.205312	0.873485
0.199318	0.848579				0.204794	0.850689				0.205652	0.873766
0.199541	0.848819				0.205036	0.851216				0.205893	0.873891
0.199779	0.849407				0.205266	0.852479				0.206106	0.875059
0.2	0.849604				0.205496	0.852955				0.206341	0.875034
0.20026	0.849996				0.205805	0.85313				0.206636	0.875085
0.200482	0.849995				0.206082	0.854044				0.206897	0.874973
0.200776	0.850412				0.206422	0.854468				0.20715	0.875686
0.201068	0.850934				0.206719	0.854425				0.207417	0.876641
0.201353	0.851072				0.20696	0.854154				0.207618	0.877349
0.201576	0.851673				0.207154	0.854122				0.207926	0.877071
0.201805	0.851558				0.207352	0.854827				0.208114	0.877831
0.202022	0.852174				0.207559	0.8547				0.208442	0.878298
0.202305	0.853537				0.207824	0.855344				0.208755	0.878517
0.202542	0.853188				0.208039	0.855908				0.209052	0.879013
0.202801	0.853632				0.208318	0.856123				0.20937	0.879357
0.203035	0.85387				0.208561	0.856842				0.209583	0.879454
0.203317	0.854283				0.208833	0.856917				0.209757	0.879651
0.203541	0.855039				0.209122	0.857838				0.21005	0.87999
0.20377	0.855916				0.209423	0.857969				0.210375	0.880428
0.204068	0.856499				0.209705	0.857582				0.210611	0.88044
0.204355	0.857482				0.209986	0.858557				0.210806	0.880588
0.20456	0.857983				0.210218	0.858618				0.211019	0.880751
0.204797	0.857439				0.210447	0.85974				0.211318	0.881076
0.205012	0.857307				0.210672	0.860361				0.211555	0.881404
0.205282	0.857355				0.210898	0.860641				0.211787	0.881652
0.205575	0.858038				0.211128	0.861436				0.212028	0.882208
0.205853	0.858133				0.211377	0.862172				0.212278	0.882124
0.206076	0.858024				0.211613	0.86197				0.212528	0.882339
0.20629	0.858748				0.211807	0.861864				0.212806	0.882597
0.206522	0.858809				0.212046	0.862118				0.21306	0.882594
0.206754	0.859257				0.212308	0.862585				0.213337	0.882566
0.206959	0.859071				0.212594	0.863384				0.213516	0.883516
0.2072	0.859213				0.212848	0.863702				0.213814	0.883704
0.207501	0.859798				0.213081	0.864048				0.21403	0.884322
0.207758	0.860098				0.213364	0.864157				0.214217	0.884252
0.207932	0.860504				0.213569	0.864567				0.214444	0.884778
0.208143	0.860499				0.213817	0.864993				0.214703	0.885078
0.208319	0.860998				0.214126	0.865452				0.214916	0.885428
0.208552	0.861419				0.214373	0.865059				0.215134	0.886054
0.208828	0.861407				0.214591	0.864488				0.215379	0.886683
0.209063	0.862225				0.214852	0.865504				0.215569	0.886718
0.209296	0.862821				0.215095	0.865835				0.215898	0.886976
0.209533	0.863053				0.21529	0.865772				0.216182	0.88724
0.209747	0.863369				0.215477	0.866183				0.216452	0.887788
0.209966	0.863751				0.215687	0.86615				0.216686	0.888304
0.210221	0.863665				0.215986	0.867094				0.216895	0.888557
0.210438	0.863892				0.216229	0.866407				0.217125	0.887802
0.21065	0.864138				0.216505	0.86634				0.217373	0.888071
0.210874	0.863937				0.216741	0.865927				0.217584	0.887922
0.21108	0.864333				0.216977	0.865944				0.21781	0.888075
0.21138	0.86482				0.217186	0.865297				0.218031	0.888733
0.21162	0.864525				0.217374	0.864967				0.218242	0.888834
0.211883	0.864801				0.217611	0.863996				0.218582	0.888518
0.21212	0.86414				0.217831	0.864167				0.218828	0.888642
0.212302	0.864397				0.218025	0.86412				0.219081	0.888579
0.212508	0.863894				0.218289	0.863829				0.219278	0.888378
0.212715	0.863968				0.218559	0.863198				0.219521	0.887817
0.21295	0.864305				0.218813	0.863257				0.219792	0.888111
0.213164	0.864274				0.219079	0.863026				0.220021	0.888104
0.213415	0.864328				0.219304	0.863134				0.220216	0.888085
0.213586	0.86361				0.219508	0.862524				0.220445	0.888469
0.213769	0.86365				0.219778	0.862331				0.220669	0.888358
0.214042	0.864193				0.220043	0.862882				0.220917	0.8878
0.214276	0.864429				0.220229	0.862561				0.221126	0.887913
0.2145	0.864167				0.220502	0.862267				0.221307	0.888642
0.214749	0.863562				0.220712	0.861709				0.221556	0.888385
0.214972	0.863331				0.220884	0.861083				0.221775	0.88878
0.215211	0.863432				0.221053	0.860452				0.221969	0.888584
0.215389	0.862624				0.221232	0.861024				0.222221	0.887902
0.215638	0.862583				0.221462	0.86061				0.222425	0.887695
0.21587	0.86224				0.221703	0.859806				0.222666	0.887257
0.216056	0.861792				0.2219	0.859588				0.222958	0.886859
0.216259	0.861542				0.222144	0.859431				0.223226	0.886155
0.216487	0.861356				0.222388	0.85951				0.223414	0.885949
0.216725	0.86117				0.222622	0.859171				0.223618	0.885577
0.216934	0.861346				0.222832	0.858869				0.223795	0.885506
0.217166	0.860764				0.223024	0.858645				0.224039	0.885063
0.217398	0.860459				0.223273	0.858506				0.224303	0.88433
0.217719	0.860782				0.223506	0.858246				0.224482	0.884084
0.217919	0.860108				0.223707	0.858235				0.224731	0.883779
0.218119	0.859689				0.223921	0.857864				0.225015	0.883547
0.218302	0.859972				0.224158	0.857622				0.225202	0.883019
0.218524	0.859454				0.22442	0.857681				0.225355	0.882607
0.218743	0.858872				0.224653	0.857546				0.225601	0.882439
0.218937	0.859455				0.224859	0.856758				0.225802	0.882369
0.219135	0.859215				0.225073	0.85666				0.226018	0.881903
0.219321	0.859002				0.225278	0.856078				0.226248	0.881504
0.219497	0.858786				0.225476	0.855851				0.226454	0.880866
0.219673	0.858632				0.225716	0.855859				0.226711	0.880192
0.219862	0.858271				0.225969	0.855497				0.226894	0.879227
0.220047	0.858282				0.226185	0.855307				0.22715	0.879201
0.220256	0.85856				0.226391	0.855137				0.227362	0.879339
0.220462	0.858154				0.226575	0.854506				0.227534	0.878797
0.220688	0.858206				0.22682	0.854598				0.227725	0.878201
0.220931	0.858109				0.227054	0.853499				0.227947	0.87774
0.221132	0.857717				0.227272	0.852392				0.228203	0.878092
0.221386	0.858056				0.227484	0.852067				0.228402	0.876717
0.22157	0.857595				0.22766	0.85129				0.228621	0.876074
0.221789	0.857104				0.227868	0.850644				0.22881	0.875723
0.222018	0.857315				0.228097	0.850996				0.229054	0.875126
0.222225	0.857211				0.228318	0.851424				0.229267	0.874634
0.222421	0.857239				0.228547	0.850847				0.229458	0.873947
0.222612	0.857493				0.228794	0.849849				0.229715	0.873319
0.222812	0.857383				0.229004	0.848809				0.229917	0.872166
0.22299	0.85723				0.229244	0.848019				0.230145	0.871479
0.223187	0.857234				0.229421	0.847172				0.230345	0.871256
0.223379	0.856768				0.2296	0.846007				0.230562	0.871053
0.223562	0.856242				0.229777	0.845171				0.23078	0.870531
0.223726	0.855945				0.230014	0.844651				0.230974	0.869783
0.223954	0.855659				0.230224	0.844845				0.231156	0.869557
0.224251	0.855088				0.230423	0.845381				0.23133	0.869174
0.224452	0.854654				0.230589	0.844604				0.231556	0.868317
0.224729	0.854421				0.230786	0.844322				0.231804	0.867465
0.224987	0.85368				0.230994	0.844505				0.232039	0.866655
0.225173	0.853738				0.231183	0.843649				0.232229	0.86619
0.225363	0.853685				0.231355	0.843632				0.232411	0.865238
0.225526	0.852768				0.231563	0.842548				0.23263	0.864704
0.225738	0.852551				0.231791	0.841723				0.232872	0.864778
0.225903	0.851754				0.231966	0.841001				0.233096	0.863952
0.226077	0.850718				0.232192	0.840515				0.233269	0.863589
0.226294	0.849709				0.232379	0.839991				0.233521	0.863064
0.226529	0.848949				0.232573	0.839264				0.233723	0.862924
0.226702	0.848189				0.23285	0.839006				0.233923	0.862302
0.226875	0.847795				0.233084	0.837363				0.234092	0.861845
0.227122	0.847808				0.23328	0.836296				0.234252	0.861537
0.227303	0.847609				0.233481	0.835899				0.234457	0.860765
0.227478	0.84686				0.233653	0.835201				0.234744	0.859672
0.227674	0.846432				0.233811	0.834412				0.234988	0.858948
0.227873	0.846242				0.234042	0.834185				0.235181	0.859037
0.22805	0.845869				0.234306	0.83372				0.235353	0.859336
0.228227	0.846315				0.234559	0.833296				0.235552	0.859704
0.228426	0.846175				0.234749	0.832319				0.235776	0.859309
0.228619	0.845494				0.234968	0.831253				0.235972	0.859199
0.228816	0.844647				0.235153	0.830051				0.236143	0.859007
0.228979	0.844522				0.23531	0.829666				0.236343	0.858713
0.229176	0.843946				0.235477	0.829194				0.236559	0.858929
0.229385	0.843266				0.235666	0.828411				0.236747	0.858597
0.229569	0.842428				0.235817	0.827806				0.236965	0.858163
0.229733	0.84165				0.236036	0.826721				0.23714	0.857705
0.229959	0.840947				0.236218	0.826863				0.237307	0.857496
0.230159	0.840882				0.236412	0.827157				0.237464	0.856921
0.230301	0.839577				0.236603	0.826154				0.237677	0.856537
0.230507	0.838453				0.236837	0.825501				0.237873	0.856735
0.230714	0.83744				0.23709	0.824696				0.237995	0.856604
0.230954	0.836122				0.237319	0.824125				0.238123	0.855969
0.231193	0.834834				0.237515	0.824111				0.238329	0.855691
0.231404	0.834864				0.23769	0.82335				0.238539	0.855412
0.231604	0.834227				0.237898	0.822581				0.238782	0.855991
0.231819	0.833902				0.238072	0.821802				0.238982	0.855505
0.231972	0.833758				0.23824	0.821169				0.239216	0.854705
0.232135	0.832757				0.238428	0.820573				0.239458	0.854008
0.232314	0.831635				0.238607	0.820808				0.239656	0.853643
0.232502	0.831307				0.238858	0.821283				0.239852	0.853785
0.232671	0.83108				0.239031	0.821873				0.240064	0.853839
0.232854	0.830557				0.239186	0.821706				0.240301	0.853484
0.233031	0.830133				0.239405	0.820668				0.240483	0.852668
0.233203	0.829653				0.239604	0.820241				0.240685	0.852652
0.233372	0.828568				0.239819	0.819932				0.240848	0.852324
0.233585	0.827638				0.239986	0.820195				0.241047	0.852301
0.233774	0.82722				0.2402	0.81986				0.241268	0.851876
0.233957	0.826522				0.240391	0.819621				0.241452	0.851768
0.234123	0.82605				0.240611	0.819006				0.24166	0.850971
0.234288	0.825516				0.240799	0.818837				0.241849	0.850784
0.23444	0.824819				0.240971	0.817904				0.24202	0.850234
0.234585	0.824661				0.24119	0.817738				0.242231	0.850287
0.234787	0.823776				0.24137	0.816936				0.242403	0.848746
0.234984	0.823263				0.241538	0.816502				0.242576	0.847491
0.235187	0.821639				0.24172	0.816342				0.242753	0.846877
0.235432	0.820226				0.241934	0.816289				0.242948	0.846871
0.235647	0.81938				0.242099	0.815095				0.243119	0.845774
0.235784	0.818323				0.242274	0.814716				0.243313	0.845321
0.235935	0.818447				0.242445	0.815247				0.243492	0.844836
0.236126	0.817917				0.242593	0.815013				0.243675	0.844092
0.236322	0.818011				0.242792	0.813808				0.243863	0.844177
0.236569	0.81702				0.242959	0.812788				0.244082	0.843203
0.236795	0.816984				0.243158	0.811728				0.244319	0.843127
0.236989	0.815537				0.2433	0.810325				0.244501	0.843351
0.237181	0.814909				0.243455	0.809632				0.2447	0.842176
0.237386	0.814161				0.243653	0.808683				0.244886	0.84165
0.237518	0.813735				0.243803	0.808705				0.245092	0.840966
0.23772	0.813341				0.244026	0.808521				0.245274	0.839934
0.237934	0.812343				0.244277	0.808221				0.245418	0.838489
0.23807	0.810693				0.244471	0.808358				0.245559	0.837977
0.238212	0.810562				0.244642	0.806604				0.245725	0.837381
0.238342	0.811036				0.244807	0.806737				0.245957	0.836665
0.238496	0.809751				0.245036	0.805634				0.24615	0.83549
0.238657	0.809326				0.245233	0.803754				0.246327	0.835261
0.238829	0.808476				0.245427	0.802249				0.246465	0.835165
0.238982	0.807578				0.24556	0.80109				0.246638	0.835486
0.239188	0.806143				0.245715	0.800492				0.246825	0.835046
0.239373	0.806544				0.245924	0.800417				0.247036	0.834461
0.239574	0.806064				0.246141	0.799476				0.247236	0.833592
0.239797	0.805247				0.246368	0.797503				0.247413	0.832113
0.240002	0.804032				0.246559	0.796021				0.24762	0.831571
0.240175	0.802924				0.246756	0.794941				0.247788	0.830789
0.240352	0.802207				0.246962	0.794618				0.24799	0.828712
0.240497	0.801729				0.247123	0.793994				0.248212	0.827431
0.240668	0.800638				0.247275	0.793047				0.248321	0.827757
0.24084	0.799313				0.247432	0.792348				0.248455	0.826488
0.24104	0.798474				0.247619	0.792089				0.248633	0.825551
0.2412	0.797192				0.24782	0.790575				0.248811	0.824536
0.241358	0.795668				0.247991	0.789271				0.249031	0.823781
0.241556	0.794511				0.248184	0.787054				0.249223	0.823455
0.241742	0.792863				0.248385	0.786586				0.249429	0.823352
0.241965	0.791891				0.248536	0.786094				0.249583	0.822243
0.242131	0.791217				0.248702	0.785626				0.249773	0.822225
0.242299	0.789663				0.248866	0.785509				0.250002	0.820906
0.242438	0.78894				0.249054	0.785262				0.250148	0.819673
0.242595	0.788808				0.249204	0.7846				0.250331	0.819124
0.242758	0.787419				0.249354	0.784412				0.250513	0.818274
0.242893	0.787077				0.249556	0.783599				0.250664	0.817335
0.243044	0.786407				0.24978	0.782385				0.250835	0.816673
0.243205	0.785346				0.249985	0.78186				0.250997	0.81568
0.243378	0.784721				0.250135	0.781066				0.25117	0.815062
0.243596	0.782809				0.250284	0.779452				0.251336	0.81466
0.243752	0.781925				0.250461	0.777989				0.251516	0.813818
0.243898	0.781623				0.250619	0.776688				0.251703	0.813043
0.244069	0.780874				0.250747	0.775853				0.2519	0.812297
0.24422	0.778643				0.250914	0.776555				0.252033	0.811435
0.244436	0.777168				0.251091	0.77596				0.252201	0.811082
0.244609	0.777277				0.251261	0.77538				0.252372	0.809945
0.244836	0.776741				0.251477	0.774535				0.252547	0.808923
0.244968	0.776651				0.251662	0.774276				0.25278	0.808528
0.24512	0.775734				0.251816	0.774114				0.252984	0.808195
0.245323	0.775281				0.251957	0.773894				0.253166	0.806795
0.245507	0.773409				0.252135	0.772844				0.253337	0.805993
0.245675	0.772356				0.252328	0.771845				0.253494	0.805501
0.245835	0.771582				0.252492	0.770588				0.253627	0.805509
0.246004	0.770328				0.252692	0.769923				0.253765	0.804888
0.246157	0.769813				0.252923	0.76845				0.253997	0.803539
0.246334	0.769478				0.253067	0.768207				0.254264	0.802709
0.246494	0.766649				0.253237	0.767274				0.254433	0.801581
0.24661	0.764795				0.253456	0.766983				0.254575	0.801662
0.246746	0.764693				0.25363	0.766536				0.254707	0.800205
0.246936	0.764381				0.253753	0.766341				0.254945	0.799503
0.247091	0.764038				0.253882	0.765339				0.255129	0.798389
0.247311	0.762552				0.254115	0.765085				0.255305	0.797698
0.247465	0.760387				0.25431	0.764476				0.255489	0.796789
0.247665	0.758953				0.254485	0.764152				0.255657	0.796204
0.247819	0.757046				0.254659	0.764479				0.255826	0.79555
0.247976	0.755265				0.254828	0.763355				0.256008	0.79483
0.248165	0.753432				0.254977	0.762295				0.256165	0.793986
0.248341	0.751634				0.255122	0.761658				0.256291	0.79364
0.248525	0.750748				0.255285	0.76141				0.256429	0.792767
0.248757	0.749582				0.255483	0.760742				0.256614	0.791721
0.248956	0.749475				0.255629	0.760928				0.256786	0.792417
0.249085	0.749086				0.255825	0.760307				0.256957	0.791249
0.249208	0.747843				0.256	0.759292				0.257131	0.790643
0.249368	0.746442				0.256142	0.759075				0.257247	0.790814
0.249531	0.745579				0.25628	0.759177				0.257364	0.790964
0.249704	0.743621				0.256416	0.7592				0.257509	0.790818
0.249845	0.743289				0.256577	0.759772				0.25773	0.79113
0.250001	0.742596				0.256726	0.758826				0.257914	0.790471
0.250163	0.74158				0.25691	0.758469				0.258094	0.790119
0.250299	0.740332				0.2571	0.756961				0.258241	0.788983
0.250468	0.739304				0.25724	0.75693				0.258393	0.789482
0.250611	0.737813				0.257385	0.757088				0.258567	0.789686
0.25079	0.736678				0.257518	0.756596				0.25873	0.788926
0.250983	0.735815				0.257651	0.75591				0.258901	0.789629
0.251167	0.73547				0.25787	0.754848				0.259051	0.789159
0.25132	0.734781				0.258059	0.754942				0.259242	0.788647
0.251441	0.7341				0.258234	0.754083				0.259442	0.787997
0.251603	0.733073				0.258438	0.753879				0.259585	0.78723
0.251769	0.731951				0.258674	0.752367				0.259776	0.786348
0.251929	0.730687				0.258842	0.751754				0.259952	0.786518
0.252081	0.728926				0.25901	0.750664				0.260118	0.786647
0.252251	0.728381				0.259168	0.750414				0.260315	0.785757
0.252406	0.726454				0.259351	0.749966				0.260506	0.785221
0.252562	0.725849				0.259524	0.749661				0.260666	0.785039
0.252704	0.725464				0.259675	0.748841				0.260823	0.784277
0.252823	0.725076				0.259816	0.74883				0.260978	0.78455
0.252958	0.724366				0.260003	0.747748				0.26115	0.783377
0.253124	0.724077				0.260156	0.747242				0.261324	0.783437
0.253305	0.723315				0.26033	0.745827				0.26147	0.782756
0.253488	0.722271				0.260451	0.74571				0.261596	0.782562
0.253644	0.722863				0.260609	0.744828				0.261742	0.784046
0.253781	0.722107				0.260823	0.744696				0.261896	0.784783
0.253921	0.721759				0.260978	0.744741				0.26203	0.783938
0.254096	0.720925				0.261121	0.744067				0.262193	0.784586
0.254275	0.721305				0.261232	0.743484				0.262358	0.784275
0.25445	0.7197				0.261385	0.741313				0.262519	0.783793
0.254602	0.71876				0.261601	0.739577				0.262715	0.783213
0.254742	0.717968				0.261796	0.737914				0.262897	0.783262
0.254915	0.71745				0.261942	0.735737				0.263088	0.783549
0.255085	0.716779				0.26205	0.735901				0.263229	0.782663
0.255245	0.714601				0.26219	0.734309				0.263389	0.781685
0.255407	0.714351				0.262357	0.733467				0.263585	0.781732
0.255556	0.713291				0.262517	0.7326				0.263765	0.780485
0.255709	0.712281				0.262695	0.733355				0.263891	0.779785
0.255855	0.711446				0.262837	0.732526				0.264017	0.778693
0.256022	0.712616				0.262989	0.731811				0.264165	0.778461
0.25616	0.71138				0.263158	0.730423				0.264379	0.778529
0.256329	0.709834				0.263325	0.729866				0.264553	0.777782
0.256474	0.709578				0.263458	0.729354				0.264702	0.777603
0.256607	0.709301				0.263594	0.729989				0.264847	0.775945
0.256747	0.708887				0.263742	0.729237				0.264972	0.775906
0.256897	0.707661				0.263887	0.728396				0.26508	0.777136
0.257079	0.706127				0.264087	0.727632				0.265262	0.776549
0.257241	0.705401				0.264294	0.726325				0.265456	0.774665
0.257388	0.706439				0.264484	0.726005				0.265592	0.774489
0.257573	0.706209				0.264648	0.724285				0.265765	0.773851
0.25771	0.705936				0.264845	0.723214				0.265939	0.77363
0.257846	0.706845				0.264968	0.722827				0.266095	0.773538
0.258	0.706153				0.265081	0.722627				0.26629	0.772655
0.258179	0.706725				0.265233	0.722673				0.266474	0.771356
0.258331	0.705258				0.265412	0.723251				0.266632	0.771541
0.258486	0.703948				0.26555	0.722171				0.26674	0.77017
0.258668	0.702881				0.265708	0.721126				0.266852	0.769281
0.258848	0.702841				0.265831	0.720255				0.266988	0.76867
0.258992	0.70061				0.265993	0.719454				0.267134	0.767665
0.259155	0.70051				0.266171	0.718521				0.267327	0.767015
0.259318	0.7004				0.266356	0.717383				0.267524	0.765464
0.259459	0.699348				0.266481	0.715817				0.267705	0.763959
0.259591	0.698699				0.266596	0.715246				0.267883	0.764713
0.259705	0.698538				0.266727	0.714995				0.268045	0.763187
0.259854	0.699109				0.266902	0.714079				0.268246	0.761692
0.260041	0.698965				0.267072	0.71374				0.268394	0.760523
0.260162	0.697302				0.267204	0.712104				0.268553	0.759688
0.260316	0.696607				0.267361	0.710902				0.268694	0.75932
0.260504	0.697384				0.267492	0.709194				0.268897	0.757654
0.260693	0.696931				0.267614	0.70838				0.269053	0.756201
0.260806	0.695545				0.267777	0.706235				0.269192	0.754135
0.260894	0.695661				0.267946	0.705945				0.269307	0.753695
0.261037	0.694507				0.268081	0.703978				0.269417	0.751749
0.261181	0.694609				0.268235	0.702065				0.269553	0.750333
0.261365	0.694699				0.268423	0.700568				0.269671	0.750342
0.261535	0.694897				0.268621	0.700788				0.269818	0.750111
0.261689	0.694969				0.268816	0.699429				0.269997	0.749082
0.261833	0.69402				0.269009	0.699379				0.270121	0.747755
0.261984	0.69365				0.269148	0.698611				0.270252	0.746487
0.262125	0.692259				0.269272	0.697913				0.270411	0.744518
0.262231	0.691558				0.269422	0.69661				0.270555	0.743222
0.262358	0.690178				0.269592	0.69592				0.270726	0.741402
0.262511	0.689433				0.269741	0.69552				0.270888	0.739852
0.262639	0.687493				0.269862	0.694254				0.271059	0.738878
0.262761	0.68682				0.270058	0.692716				0.271212	0.737871
0.262917	0.683936				0.270221	0.690905				0.271368	0.736576
0.263071	0.682632				0.270374	0.68941				0.271504	0.735631
0.26319	0.682264				0.270497	0.688424				0.271662	0.734596
0.263358	0.681646				0.270636	0.687302				0.271808	0.733591
0.263547	0.680781				0.270797	0.686351				0.271976	0.732854
0.263718	0.680053				0.270946	0.685781				0.272114	0.732729
0.263923	0.678555				0.271089	0.684675				0.272257	0.73259
0.264049	0.678488				0.27125	0.683897				0.272418	0.731308
0.264196	0.677401				0.271418	0.683373				0.272597	0.732155
0.264322	0.67641				0.271554	0.682674				0.272722	0.732007
0.264476	0.674406				0.271693	0.680593				0.272863	0.730777
0.264585	0.673792				0.271832	0.68036				0.272989	0.729512
0.264699	0.673435				0.271965	0.680957				0.273103	0.728721
0.264818	0.674003				0.272114	0.680068				0.273257	0.726065
0.264987	0.673465				0.272291	0.679465				0.273403	0.725084
0.26515	0.672439				0.272424	0.677943				0.273562	0.723586
0.265339	0.670842				0.272562	0.676115				0.273744	0.72366
0.265485	0.670756				0.272714	0.675752				0.273897	0.723316
0.26563	0.671155				0.272855	0.673765				0.274043	0.722184
0.265745	0.669944				0.27304	0.672779				0.274211	0.721853
0.265915	0.669218				0.273206	0.671027				0.274356	0.719593
0.266058	0.669278				0.273369	0.670642				0.274559	0.719657
0.266174	0.669075				0.273494	0.6698				0.274772	0.718373
0.266318	0.668326				0.273625	0.669261				0.274944	0.717399
0.266457	0.66759				0.273777	0.668186				0.275099	0.717562
0.266613	0.665072				0.273921	0.66825				0.275199	0.717119
0.266741	0.665115				0.274052	0.667551				0.27533	0.716195
0.266865	0.665056				0.274184	0.666465				0.27549	0.715342
0.266992	0.664372				0.274308	0.666224				0.275647	0.714694
0.267177	0.663911				0.274438	0.665741				0.275783	0.713032
0.267321	0.663523				0.274562	0.664707				0.275868	0.710029
0.267453	0.66212				0.274702	0.664158				0.275983	0.709529
0.267606	0.663354				0.274898	0.662935				0.276143	0.709955
0.267735	0.66398				0.275075	0.662136				0.276326	0.708928
0.267887	0.663599				0.275188	0.661164				0.276482	0.709688
0.268006	0.663273				0.275311	0.660959				0.276609	0.709737
0.268167	0.663064				0.275508	0.661976				0.276748	0.711248
0.268326	0.661074				0.275636	0.660124				0.27687	0.709616
0.268432	0.658788				0.275766	0.659225				0.277001	0.710049
0.268572	0.657355				0.275888	0.658577				0.277184	0.709562
0.268769	0.655526				0.276025	0.658441				0.277362	0.708171
0.268896	0.652791				0.276165	0.657114				0.2775	0.705123
0.269036	0.652587				0.276315	0.657346				0.277623	0.704122
0.269159	0.65171				0.276456	0.658709				0.277773	0.702479
0.269312	0.650096				0.27661	0.658744				0.277923	0.701068
0.269457	0.650065				0.276767	0.659205				0.278047	0.700112
0.269572	0.650084				0.276924	0.658872				0.278203	0.699018
0.269723	0.650005				0.277072	0.658912				0.278379	0.698533
0.269877	0.650218				0.277233	0.658549				0.278502	0.697361
0.270024	0.649774				0.277392	0.65714				0.278682	0.696884
0.270184	0.649043				0.277517	0.655796				0.278835	0.695874
0.270316	0.648681				0.277637	0.655747				0.279006	0.69337
0.270457	0.648035				0.277753	0.654626				0.279151	0.693444
0.270587	0.646746				0.277878	0.654075				0.279263	0.692755
0.270723	0.646641				0.278042	0.654265				0.27937	0.692394
0.270838	0.644794				0.278193	0.653839				0.279507	0.691651
0.270991	0.644009				0.278383	0.654472				0.279635	0.690461
0.271175	0.643872				0.278549	0.654552				0.279798	0.690348
0.271332	0.642635				0.278674	0.655219				0.279941	0.689686
0.271486	0.642824				0.278817	0.653871				0.280077	0.689632
0.271611	0.641363				0.278965	0.653703				0.280246	0.689561
0.271736	0.641955				0.279118	0.653548				0.280374	0.688395
0.271852	0.641291				0.279264	0.652303				0.280492	0.687957
0.271953	0.640581				0.279374	0.651551				0.280654	0.688784
0.272075	0.638717				0.279512	0.650283				0.280799	0.68798
0.272223	0.637703				0.279641	0.649806				0.280952	0.686749
0.272347	0.636837				0.279803	0.64956				0.281085	0.686592
0.272511	0.634447				0.279978	0.648113				0.28125	0.685075
0.272658	0.633841				0.280137	0.647439				0.281415	0.684375
0.2728	0.633388				0.280265	0.646199				0.281523	0.683967
0.272922	0.631522				0.28042	0.643284				0.281648	0.683307
0.273069	0.630919				0.28056	0.642401				0.281791	0.682337
0.273217	0.631813				0.280687	0.641343				0.281927	0.682159
0.273342	0.630939				0.280816	0.639423				0.282049	0.680798
0.273454	0.631907				0.280961	0.638225				0.282175	0.680462
0.27356	0.631387				0.281119	0.636626				0.282313	0.679728
0.273668	0.629991				0.281262	0.636447				0.282445	0.680367
0.273819	0.628651				0.281373	0.635495				0.28258	0.680328
0.27395	0.627821				0.281552	0.633836				0.282739	0.677766
0.2741	0.626338				0.281676	0.632537				0.282853	0.677592
0.274248	0.626026				0.281801	0.631446				0.282978	0.678325
0.274368	0.624719				0.281922	0.630219				0.2831	0.677156
0.274525	0.624662				0.282066	0.63226				0.283223	0.676502
0.27466	0.622924				0.282179	0.632541				0.283395	0.674419
0.274819	0.621437				0.282323	0.630888				0.283559	0.673002
0.274962	0.622004				0.28244	0.630487				0.28369	0.672071
0.275109	0.620914				0.282557	0.630243				0.28382	0.672168
0.275253	0.621742				0.282684	0.629841				0.283941	0.670966
0.275361	0.621547				0.282815	0.62981				0.284047	0.67043
0.275507	0.619636				0.282926	0.628419				0.284193	0.67031
0.275667	0.617666				0.283081	0.627793				0.284375	0.668888
0.275815	0.616988				0.283253	0.625577				0.284556	0.667251
0.275943	0.615701				0.283423	0.624693				0.284721	0.667694
0.276052	0.613727				0.28355	0.622488				0.28484	0.666991
0.276184	0.612928				0.283698	0.620605				0.284992	0.66704
0.276321	0.610577				0.283833	0.619923				0.285132	0.667526
0.276434	0.608867				0.28396	0.618422				0.285264	0.668007
0.276555	0.607553				0.284099	0.61706				0.285427	0.668081
0.276709	0.60608				0.284271	0.614575				0.285582	0.66748
0.276829	0.605988				0.284403	0.613076				0.285716	0.666538
0.276949	0.604465				0.284522	0.611712				0.285892	0.664931
0.277063	0.604132				0.284655	0.61138				0.286051	0.665467
0.277169	0.602738				0.284779	0.611102				0.286163	0.665368
0.277319	0.601088				0.284936	0.610415				0.286308	0.66575
0.277458	0.59914				0.285046	0.607695				0.286409	0.664349
0.277577	0.598639				0.28516	0.60747				0.286502	0.663694
0.277688	0.597981				0.285277	0.606308				0.286637	0.66421
0.277822	0.598829				0.285474	0.605248				0.286795	0.663669
0.277944	0.595907				0.285642	0.604562				0.286955	0.662187
0.278089	0.595362				0.28578	0.603755				0.287098	0.659056
0.27825	0.595666				0.285884	0.602477				0.287222	0.658182
0.2784	0.595893				0.286017	0.602427				0.287336	0.656331
0.27854	0.594366				0.286131	0.599843				0.287454	0.656584
0.278657	0.592299				0.286256	0.598133				0.287574	0.655198
0.278779	0.590679				0.286397	0.596575				0.287726	0.654977
0.278904	0.590032				0.286539	0.594612				0.287895	0.652921
0.279054	0.590226				0.286717	0.594513				0.288011	0.6522
0.279236	0.591399				0.286839	0.594077				0.288129	0.649404
0.279346	0.589419				0.286946	0.592201				0.288301	0.648307
0.279457	0.587232				0.287065	0.591091				0.2884	0.646458
0.279603	0.584192				0.287191	0.59066				0.288531	0.646708
0.279749	0.582617				0.287304	0.589974				0.288682	0.646898
0.279886	0.579878				0.287458	0.588861				0.288836	0.64643
0.280009	0.579145				0.287601	0.58999				0.288967	0.647264
0.280157	0.578782				0.287731	0.588677				0.289099	0.644966
0.280274	0.577429				0.287847	0.5877				0.289227	0.642955
0.280381	0.578059				0.287998	0.585411				0.289372	0.642398
0.280494	0.574796				0.288157	0.584156				0.289499	0.641312
0.280632	0.573829				0.288321	0.585746				0.289605	0.640582
0.280746	0.57427				0.288452	0.585436				0.289734	0.640051
0.280844	0.572799				0.288578	0.583089				0.289852	0.64099
0.280948	0.571382				0.288684	0.582971				0.289937	0.640513
0.28109	0.570846				0.288821	0.582249				0.290072	0.639301
0.28125	0.568827				0.288942	0.582549				0.290222	0.637887
0.281369	0.566621				0.28909	0.582186				0.290363	0.636623
0.281515	0.565047				0.28921	0.582716				0.290513	0.634361
0.281676	0.564017				0.289319	0.581442				0.290664	0.632362
0.281792	0.56238				0.289449	0.579728				0.290775	0.630436
0.281922	0.561407				0.289575	0.580655				0.290933	0.629433
0.282041	0.561611				0.289738	0.58128				0.291067	0.628593
0.282168	0.561507				0.28989	0.581527				0.29119	0.628522
0.282317	0.559537				0.290004	0.580528				0.291338	0.626601
0.282443	0.559615				0.290121	0.580912				0.291479	0.626786
0.282578	0.559001				0.290267	0.579164				0.291626	0.625743
0.28272	0.558304				0.290402	0.576508				0.291761	0.62328
0.282838	0.557823				0.290535	0.573831				0.291866	0.622987
0.282963	0.55753				0.290636	0.572199				0.291974	0.621132
0.283122	0.556113				0.290782	0.569816				0.292127	0.621352
0.283253	0.554572				0.290868	0.567374				0.292271	0.619516
0.283387	0.553015				0.291006	0.566005				0.292401	0.620083
0.283511	0.551692				0.291127	0.564926				0.292529	0.619587
0.283615	0.551745				0.291259	0.563404				0.292639	0.620243
0.283759	0.550332				0.291419	0.562727				0.292777	0.620923
0.283888	0.548818				0.291563	0.56282				0.292895	0.619793
0.28404	0.548147				0.291717	0.561164				0.293041	0.618369
0.284179	0.545546				0.291838	0.559945				0.293132	0.618158
0.284263	0.544481				0.291946	0.559734				0.293264	0.617335
0.284342	0.543601				0.292076	0.557248				0.293378	0.617218
0.284483	0.541808				0.292245	0.554173				0.293528	0.616302
0.284601	0.540589				0.292365	0.552062				0.293698	0.615275
0.284728	0.539338				0.292487	0.550175				0.293821	0.612734
0.284868	0.538642				0.292627	0.548796				0.293947	0.611664
0.284983	0.536523				0.292761	0.547071				0.294075	0.61016
0.285105	0.536356				0.292867	0.545553				0.294201	0.608679
0.285248	0.536578				0.293014	0.544874				0.294308	0.607296
0.28536	0.536756				0.293174	0.543686				0.294436	0.607259
0.285466	0.535528				0.293304	0.541885				0.294589	0.606382
0.285572	0.533956				0.293418	0.539461				0.294733	0.604404
0.285683	0.533038				0.29357	0.536388				0.294876	0.603366
0.285794	0.531822				0.293695	0.536062				0.295004	0.602774
0.285945	0.529528				0.293825	0.533753				0.295129	0.601543
0.286076	0.531375				0.293933	0.532482				0.29527	0.600735
0.286186	0.52953				0.294028	0.531343				0.295407	0.600224
0.286349	0.526502				0.294132	0.530851				0.295543	0.599121
0.286454	0.524985				0.294272	0.53195				0.295661	0.599761
0.28655	0.522974				0.294411	0.53272				0.29576	0.599345
0.286672	0.521192				0.294542	0.532211				0.29586	0.598271
0.286771	0.521208				0.294677	0.530829				0.296	0.597494
0.286893	0.522041				0.294804	0.530397				0.296157	0.596453
0.287044	0.521311				0.294929	0.531014				0.296294	0.596396
0.28713	0.522637				0.295041	0.530995				0.296405	0.59475
0.287248	0.521581				0.295142	0.529829				0.296522	0.593734
0.287378	0.521273				0.295275	0.52795				0.296643	0.592066
0.28752	0.519157				0.295416	0.525635				0.296778	0.592317
0.287655	0.518062				0.295553	0.522894				0.296876	0.59189
0.287751	0.518055				0.295673	0.521928				0.297011	0.592735
0.287881	0.515657				0.295812	0.520976				0.297136	0.592821
0.288008	0.515681				0.295933	0.521234				0.29724	0.592687
0.288121	0.513373				0.296058	0.517601				0.297342	0.591956
0.28825	0.512927				0.296171	0.516453				0.297467	0.593149
0.288365	0.513				0.296283	0.515606				0.297585	0.592146
0.288499	0.511153				0.296429	0.513396				0.297704	0.592485
0.288609	0.509119				0.296571	0.513271				0.297875	0.591417
0.288721	0.506982				0.296673	0.511905				0.298006	0.589587
0.288856	0.505862				0.296782	0.510988				0.298119	0.588112
0.288983	0.50441				0.296957	0.509521				0.298239	0.587924
0.289106	0.505656				0.297076	0.507935				0.298349	0.585663
0.289241	0.503392				0.297185	0.507048				0.298502	0.583124
0.289396	0.504765				0.297278	0.506094				0.298654	0.581697
0.28956	0.505347				0.297393	0.504427				0.298801	0.581083
0.289673	0.504401				0.29751	0.503413				0.298908	0.581227
0.289808	0.502233				0.297639	0.502154				0.299044	0.580331
0.289943	0.500707				0.297764	0.499847				0.299172	0.577949
0.290059	0.500175				0.297894	0.497211				0.299325	0.575691
0.290199	0.499179				0.298025	0.496141				0.299466	0.575457
0.290336	0.500543				0.298133	0.495586				0.299613	0.574443
0.290468	0.498999				0.298247	0.492558				0.299737	0.574003
0.290595	0.498081				0.298364	0.491762				0.299873	0.5706
0.290729	0.496117				0.298519	0.490825				0.29998	0.568227
0.290863	0.497141				0.298644	0.48909				0.300106	0.567151
0.29095	0.497626				0.298784	0.486172				0.300232	0.566476
0.291047	0.4961				0.298908	0.484967				0.300346	0.564428
0.291136	0.495136				0.299018	0.482994				0.300474	0.564641
0.291244	0.49246				0.299141	0.484014				0.300603	0.56302
0.291348	0.493924				0.299287	0.482227				0.300697	0.560729
0.291473	0.493017				0.29941	0.480182				0.300801	0.560999
0.291586	0.489843				0.299534	0.479306				0.300952	0.561052
0.291676	0.489307				0.299671	0.478546				0.301063	0.561109
0.291856	0.486246				0.299784	0.477497				0.301154	0.560381
0.291957	0.484405				0.299899	0.476126				0.301306	0.558917
0.292097	0.483407				0.300018	0.47606				0.301415	0.558289
0.292199	0.484784				0.300126	0.475158				0.301532	0.556517
0.292314	0.484346				0.300244	0.474626				0.301675	0.556226
0.292443	0.484148				0.300358	0.47184				0.301808	0.553955
0.292554	0.48179				0.300515	0.467324				0.301924	0.552461
0.292657	0.480713				0.300655	0.466649				0.302066	0.550847
0.292774	0.48019				0.300795	0.466781				0.302199	0.550026
0.292901	0.478914				0.300927	0.466537				0.302337	0.549209
0.293026	0.478131				0.301039	0.467158				0.302449	0.548099
0.293161	0.476391				0.301171	0.463773				0.302539	0.547246
0.293261	0.474918				0.301276	0.462814				0.302635	0.545671
0.293353	0.474322				0.301372	0.46311				0.30276	0.54401
0.293463	0.474248				0.301466	0.461493				0.302872	0.541998
0.293572	0.472772				0.301561	0.460268				0.303	0.540809
0.293699	0.472927				0.301676	0.458841				0.303132	0.539105
0.293853	0.471278				0.301828	0.45873				0.303237	0.53785
0.29396	0.470624				0.301966	0.456147				0.303357	0.536795
0.294076	0.468511				0.302063	0.455444				0.303453	0.536463
0.294189	0.467102				0.302191	0.453761				0.303595	0.535897
0.294292	0.465357				0.30234	0.45023				0.303724	0.537405
0.294412	0.463939				0.302473	0.449326				0.303862	0.536038
0.294549	0.463034				0.302628	0.446983				0.303993	0.53304
0.294656	0.463494				0.302721	0.445568				0.304091	0.531441
0.294758	0.464204				0.302809	0.442244				0.304186	0.529487
0.294849	0.462452				0.302955	0.440823				0.3043	0.526541
0.294979	0.463018				0.303103	0.439504				0.304437	0.528431
0.295096	0.461508				0.303222	0.43988				0.304572	0.526471
0.295201	0.460084				0.303329	0.43822				0.304692	0.528335
0.295331	0.460302				0.303433	0.438868				0.304797	0.52759
0.295496	0.459821				0.303526	0.43961				0.304903	0.52631
0.295658	0.460489				0.303647	0.437621				0.305011	0.522353
0.295751	0.458108				0.303767	0.438069				0.30512	0.521021
0.295849	0.457278				0.303888	0.438427				0.305232	0.518277
0.295985	0.454712				0.304004	0.435966				0.305414	0.515928
0.2961	0.453692				0.304186	0.436524				0.305546	0.51494
0.296213	0.453236				0.304335	0.435703				0.305641	0.514179
0.296335	0.453521				0.304444	0.433901				0.305745	0.51094
0.296463	0.451989				0.304557	0.433397				0.305894	0.508919
0.296593	0.450843				0.304663	0.434378				0.306028	0.505773
0.29668	0.449394				0.304775	0.434245				0.306163	0.504425
0.296774	0.44973				0.304905	0.434491				0.306289	0.502721
0.296878	0.45052				0.305032	0.433399				0.306389	0.504196
0.296994	0.450113				0.305154	0.432473				0.306481	0.502161
0.297089	0.450672				0.305269	0.431752				0.306583	0.501217
0.297191	0.450305				0.305359	0.42974				0.306693	0.499825
0.297323	0.449343				0.305471	0.428135				0.306836	0.498996
0.297414	0.447513				0.305582	0.426687				0.306952	0.499957
0.297551	0.447648				0.30569	0.427638				0.307035	0.500538
0.297673	0.446545				0.30583	0.426392				0.307143	0.500453
0.297788	0.445777				0.305934	0.428494				0.307273	0.50109
0.297906	0.446866				0.306029	0.427924				0.307412	0.49923
0.298011	0.446855				0.306147	0.427855				0.307536	0.499633
0.298122	0.445398				0.306254	0.427259				0.307664	0.497614
0.298234	0.446161				0.30636	0.425995				0.307794	0.49656
0.29836	0.445205				0.306477	0.425231				0.307919	0.496373
0.298479	0.446286				0.306578	0.422053				0.308029	0.496163
0.29858	0.445976				0.30668	0.418964				0.308139	0.494242
0.298698	0.446194				0.3068	0.41792				0.30826	0.494072
0.298802	0.44268				0.306923	0.41749				0.30842	0.492028
0.298907	0.44038				0.307063	0.415984				0.308575	0.491154
0.29903	0.438706				0.307184	0.412735				0.308678	0.490699
0.299164	0.434112				0.307285	0.410529				0.3088	0.492759
0.29929	0.432695				0.307409	0.409587				0.308903	0.491386
0.299441	0.430769				0.307565	0.409143				0.309006	0.492809
0.299548	0.429027				0.307708	0.407078				0.309109	0.490882
0.299648	0.428811				0.307826	0.405813				0.309235	0.491348
0.299761	0.426445				0.307949	0.405272				0.309359	0.491322
0.299849	0.424572				0.308038	0.403008				0.309469	0.489067
0.299954	0.422994				0.30815	0.400247				0.309589	0.48721
0.300062	0.422225				0.308283	0.400308				0.309715	0.486679
0.30019	0.419665				0.308407	0.398622				0.30984	0.484637
0.300289	0.419097				0.308503	0.396721				0.309938	0.482347
0.30038	0.41826				0.308628	0.397338				0.310058	0.480245
0.300478	0.419354				0.308735	0.394655				0.310202	0.481468
0.300594	0.41953				0.308872	0.391975				0.310313	0.47934
0.300711	0.419391				0.308974	0.389796				0.310435	0.478731
0.300837	0.42054				0.309065	0.390077				0.310532	0.477098
0.300961	0.418367				0.309173	0.387952				0.310639	0.477784
0.301052	0.418765				0.30932	0.385345				0.310763	0.478713
0.301177	0.416046				0.309462	0.382385				0.310902	0.478292
0.301309	0.415098				0.309568	0.380356				0.311048	0.476962
0.30142	0.413684				0.30967	0.377841				0.311145	0.473837
0.301543	0.413189				0.309761	0.377306				0.311237	0.471895
0.301649	0.413096				0.309862	0.375934				0.311323	0.470739
0.301766	0.411124				0.30997	0.375548				0.311425	0.4711
0.301893	0.412725				0.310074	0.373381				0.311544	0.468013
0.302001	0.408332				0.310182	0.371744				0.311694	0.466264
0.302112	0.406236				0.310344	0.369492				0.311823	0.464398
0.302228	0.404034				0.310465	0.367951				0.311948	0.463366
0.302344	0.403435				0.310551	0.364661				0.312048	0.461065
0.302455	0.402407				0.310648	0.362094				0.312143	0.460961
0.302568	0.39993				0.310768	0.360987				0.312225	0.460022
0.302697	0.39692				0.310909	0.360181				0.312355	0.457515
0.302802	0.396952				0.311015	0.357393				0.312463	0.453894
0.302916	0.396116				0.311126	0.35589				0.312611	0.452994
0.30304	0.393112				0.311218	0.355233				0.312723	0.45154
0.303164	0.391197				0.311342	0.356165				0.312838	0.447829
0.303278	0.39076				0.311443	0.356106				0.312931	0.443478
0.303372	0.38789				0.311567	0.353378				0.313035	0.439421
0.303462	0.387586				0.31166	0.34995				0.313159	0.437611
0.303568	0.386872				0.311777	0.34918				0.313277	0.435896
0.303667	0.384729				0.311869	0.347096				0.313387	0.434909
0.30379	0.383354				0.311975	0.345512				0.313482	0.433008
0.303918	0.381484				0.312112	0.343522				0.313556	0.43083
0.304017	0.381172				0.312214	0.344156				0.313646	0.429016
0.304126	0.379444				0.312332	0.344904				0.313751	0.426128
0.304271	0.377401				0.312463	0.343261				0.31388	0.425856
0.304394	0.374452				0.312597	0.343296				0.313997	0.423497
0.304486	0.374364				0.312726	0.341933				0.314136	0.419802
0.304562	0.374307				0.312853	0.339363				0.314232	0.417622
0.30466	0.375121				0.31296	0.339479				0.314357	0.415629
0.304766	0.372983				0.313071	0.336908				0.314475	0.412182
0.304872	0.371689				0.313185	0.335939				0.314606	0.409689
0.304981	0.369833				0.3133	0.337053				0.31475	0.407061
0.305085	0.367628				0.31343	0.338114				0.314892	0.405881
0.305185	0.365422				0.313535	0.337571				0.315023	0.405378
0.3053	0.365538				0.313636	0.334969				0.315142	0.403561
0.305412	0.362704				0.313728	0.336192				0.315253	0.40263
0.305524	0.359223				0.313865	0.334045				0.315373	0.399834
0.305616	0.356195				0.314003	0.335252				0.315498	0.398273
0.305757	0.3562				0.314125	0.336202				0.315631	0.395146
0.305871	0.356917				0.314226	0.331418				0.315741	0.393293
0.306001	0.355205				0.314344	0.330336				0.315835	0.391087
0.306103	0.353426				0.314486	0.328596				0.315927	0.390511
0.306186	0.351115				0.314599	0.328832				0.316004	0.388995
0.30628	0.349101				0.314706	0.329414				0.316087	0.389214
0.306393	0.344781				0.31482	0.32825				0.316165	0.385691
0.306468	0.343392				0.314954	0.325897				0.31625	0.385188
0.306578	0.341852				0.315079	0.325871				0.316376	0.381379
0.306714	0.337156				0.315191	0.325743				0.316495	0.379725
0.306819	0.335782				0.31529	0.324576				0.316595	0.380322
0.306931	0.332271				0.315411	0.322801				0.316716	0.379054
0.307027	0.332236				0.315517	0.319576				0.316828	0.37738
0.307127	0.32963				0.315608	0.318019				0.316924	0.375387
0.307225	0.329619				0.315683	0.319086				0.317058	0.374518
0.307313	0.327812				0.315769	0.317307				0.317175	0.372176
0.307419	0.325772				0.315887	0.317756				0.317316	0.3709
0.307549	0.321952				0.31599	0.318059				0.317445	0.369769
0.307648	0.322719				0.31611	0.315892				0.317526	0.36793
0.307743	0.321009				0.316228	0.31455				0.317616	0.366395
0.307862	0.32182				0.316352	0.312812				0.317744	0.364978
0.307969	0.319945				0.316462	0.311367				0.317856	0.363364
0.308094	0.31822				0.316576	0.310762				0.317963	0.361897
0.308213	0.314621				0.316694	0.308416				0.31807	0.361538
0.308341	0.311577				0.316764	0.306119				0.318195	0.361007
0.308455	0.309771				0.31687	0.304821				0.318308	0.361879
0.308573	0.30783				0.316982	0.304514				0.318428	0.3616
0.308689	0.303959				0.317086	0.303341				0.31854	0.359303
0.308815	0.299134				0.31717	0.300107				0.318639	0.357515
0.308917	0.298164				0.317261	0.299273				0.31876	0.356654
0.30902	0.295904				0.317357	0.295325				0.318867	0.35516
0.30912	0.291444				0.317451	0.29168				0.318991	0.354368
0.309231	0.287984				0.317531	0.289154				0.319089	0.352903
0.309328	0.285002				0.317632	0.287085				0.319195	0.353927
0.309445	0.283219				0.317751	0.287148				0.319291	0.355214
0.30955	0.281219				0.317893	0.283566				0.319443	0.354287
0.309652	0.275939				0.318002	0.283098				0.319595	0.352343
0.309756	0.272415				0.318093	0.282339				0.319713	0.353864
0.309842	0.26932				0.318201	0.281289				0.319797	0.353942
0.309935	0.266546				0.318322	0.277514				0.319876	0.354442
0.310029	0.263716				0.318425	0.274614				0.319964	0.355294
0.310117	0.26234				0.318515	0.272182				0.320053	0.353914
0.31022	0.26033				0.318649	0.270374				0.320174	0.350547
0.310345	0.257169				0.318767	0.268929				0.320296	0.350245
0.310471	0.252793				0.318872	0.267978				0.320421	0.348274
0.310565	0.251407				0.318982	0.26592				0.320563	0.347578
0.310671	0.250196				0.319079	0.265443				0.320689	0.346827
0.310754	0.24877				0.319183	0.262818				0.320801	0.343407
0.310861	0.246091				0.319311	0.261733				0.320886	0.343787
0.310963	0.245653				0.31946	0.258523				0.320982	0.343097
0.311081	0.243427				0.319582	0.257466				0.321075	0.34117
0.311187	0.240551				0.319708	0.25442				0.321175	0.339124
0.311284	0.238345				0.319822	0.254785				0.321287	0.33925
0.311376	0.236718				0.319926	0.251725				0.321389	0.340707
0.311484	0.234346				0.320014	0.249376				0.321508	0.338034
0.311569	0.233166				0.320114	0.248253				0.321616	0.338001
0.311647	0.233545				0.320221	0.246056				0.32175	0.337729
0.311789	0.229261				0.320343	0.243627				0.321888	0.337255
0.311908	0.225888				0.320457	0.243546				0.321985	0.335328
0.312046	0.223186				0.320573	0.242288				0.32208	0.335133
0.312165	0.220877				0.3207	0.241608				0.322172	0.33188
0.312258	0.215972				0.320819	0.239417				0.322283	0.329146
0.312368	0.213342				0.320931	0.236784				0.32239	0.328232
0.312476	0.209024				0.321017	0.235271				0.322482	0.325689
0.312578	0.206056				0.321132	0.235958				0.322605	0.32732
0.312676	0.203323				0.321235	0.232767				0.32273	0.324706
0.312764	0.198271				0.321342	0.230664				0.322803	0.321718
0.312847	0.197563				0.321415	0.228896				0.322874	0.319521
0.312976	0.195743				0.321522	0.227376				0.322968	0.317083
0.31308	0.19379				0.321648	0.224054				0.32307	0.314074
0.313189	0.191531				0.321757	0.222907				0.323192	0.3125
0.313291	0.192015				0.321857	0.223307				0.323324	0.309878
0.313419	0.188981				0.321956	0.223672				0.323456	0.30811
0.313534	0.186939				0.322044	0.219986				0.323565	0.306034
0.313632	0.18143				0.322141	0.219538				0.323674	0.305463
0.313727	0.180064				0.322259	0.215882				0.323782	0.302208
0.313844	0.177451				0.322372	0.212641				0.323876	0.301234
0.313947	0.174548				0.322468	0.209703				0.323989	0.298621
0.314068	0.172851				0.322573	0.206425				0.324116	0.298833
0.314187	0.168644				0.322671	0.202241				0.32422	0.299919
0.314269	0.164429				0.322774	0.200953				0.324331	0.299849
0.31435	0.160917				0.322857	0.199094				0.32445	0.297348
0.314446	0.158029				0.322967	0.196265				0.324552	0.29488
0.314555	0.152926				0.32308	0.194236				0.324643	0.293599
0.314681	0.150237				0.323216	0.193358				0.324745	0.294267
0.314791	0.144899				0.323323	0.19227				0.324858	0.293253
0.314881	0.140356				0.323412	0.189169				0.324963	0.291838
0.314964	0.135689				0.323516	0.187611				0.325046	0.288411
0.315068	0.132617				0.323617	0.182418				0.325128	0.287408
0.31517	0.127644				0.323734	0.179809				0.325227	0.28855
0.315271	0.123169				0.323837	0.178653				0.325322	0.287345
0.315367	0.118879				0.323968	0.173459				0.325456	0.285434
0.315457	0.116747				0.324087	0.170099				0.325567	0.285945
0.315562	0.113116				0.32418	0.166382				0.325687	0.284223
0.315643	0.109047				0.324302	0.162607				0.325805	0.283901
0.315741	0.103308				0.324408	0.156659				0.325906	0.28493
0.31587	0.098923				0.324505	0.154969				0.325983	0.283359
0.315966	0.095383				0.324597	0.1521				0.326066	0.283004
0.316055	0.091373				0.324698	0.147081				0.326178	0.283672
0.316152	0.08831				0.324779	0.143866				0.32627	0.28285
0.316262	0.085814				0.324885	0.138771				0.326352	0.281232
0.316372	0.081669				0.325019	0.133156				0.326468	0.278978
0.31647	0.076954				0.325135	0.13159				0.326592	0.2766
0.316578	0.072433				0.325237	0.12746				0.326689	0.277171
0.316666	0.070387				0.325351	0.124478				0.326797	0.276292
0.316766	0.065857				0.325453	0.120978				0.326906	0.274828
0.316877	0.063295				0.325549	0.115408				0.326993	0.272653
0.316982	0.06048				0.325668	0.111013				0.327083	0.273179
0.317091	0.056871				0.325781	0.10878				0.327205	0.27228
0.317196	0.0514				0.325861	0.104946				0.327328	0.27104
0.317288	0.05097				0.325983	0.098765				0.32744	0.270266
0.317415	0.045848				0.326085	0.094564				0.327553	0.267217
0.317541	0.040284				0.326181	0.093471				0.32766	0.266083
0.317649	0.035429				0.326266	0.091717				0.327782	0.264748
0.317747	0.030457				0.32637	0.08817				0.327904	0.265229
0.31784	0.02348				0.326448	0.083218				0.327991	0.263123
0.317931	0.018138				0.326545	0.077874				0.328076	0.262837
0.318056	0.013541				0.326658	0.071638				0.32819	0.261908
0.318143	0.014086				0.326763	0.069115				0.328289	0.26128
0.318261	0.0087				0.326866	0.064312				0.328374	0.261533
0.318371	0.005162				0.326973	0.056262				0.328449	0.262038
0.318463	0.001747				0.32707	0.054304				0.328578	0.259549
0.318543	-0.00288				0.32716	0.050129				0.328715	0.258373
0.31863	-0.00896				0.327267	0.044948				0.328833	0.257745
0.318744	-0.01259				0.327367	0.040063				0.328939	0.256886
0.318826	-0.0159				0.327468	0.03783				0.329006	0.256164
0.318913	-0.0224				0.327578	0.035869				0.329096	0.254703
0.31902	-0.02655				0.327706	0.03085				0.329196	0.251085
0.319111	-0.02915				0.327807	0.024956				0.329317	0.250662
0.319195	-0.02799				0.327932	0.019292				0.329393	0.250499
0.319298	-0.03157				0.328039	0.015821				0.329489	0.249049
0.319406	-0.03258				0.328149	0.014334				0.329587	0.249183
0.319508	-0.03539				0.328271	0.009436				0.329708	0.248942
0.319601	-0.03576				0.328346	0.006893				0.329827	0.249588
0.319684	-0.03993				0.328409	0.004126				0.329941	0.250193
0.319773	-0.04585				0.328502	-0.00106				0.330071	0.247144
0.319881	-0.04851				0.328601	-0.0047				0.330199	0.246369
0.319978	-0.0519				0.328716	-0.00895				0.330301	0.244953
0.320078	-0.05411				0.328852	-0.00961				0.330403	0.24289
0.320178	-0.05704				0.328953	-0.01493				0.330511	0.242504
0.320283	-0.0579				0.329043	-0.01865				0.330621	0.241383
0.320363	-0.05968				0.329141	-0.02031				0.330743	0.240789
0.320441	-0.06011				0.329239	-0.0205				0.330866	0.239843
0.320514	-0.05997				0.329336	-0.02323				0.330981	0.238068
0.320624	-0.06079				0.329441	-0.02711				0.331084	0.235353
0.320698	-0.05963				0.329551	-0.03088				0.331159	0.234267
0.320799	-0.0584				0.329651	-0.03333				0.331228	0.231242
0.320913	-0.05963				0.32973	-0.03395				0.3313	0.22759
0.321018	-0.06088				0.32981	-0.03772				0.331393	0.224409
0.321126	-0.05846				0.329913	-0.0396				0.331478	0.223524
0.321244	-0.06064				0.330012	-0.03859				0.331593	0.220837
0.321328	-0.06119				0.33011	-0.0416				0.331694	0.220587
0.32144	-0.05936				0.330237	-0.04114				0.331795	0.220933
0.321537	-0.0596				0.330314	-0.0441				0.331871	0.218652
0.321642	-0.05826				0.330437	-0.04544				0.331953	0.214775
0.321724	-0.06046				0.330557	-0.04589				0.332064	0.210887
0.321838	-0.06417				0.330658	-0.04769				0.332174	0.209427
0.321947	-0.06705				0.330756	-0.04784				0.332278	0.205902
0.322043	-0.06797				0.330859	-0.04944				0.332385	0.203174
0.322144	-0.06647				0.330951	-0.05182				0.332477	0.202119
0.322249	-0.06806				0.331037	-0.05322				0.332566	0.196383
0.322377	-0.06801				0.331131	-0.05681				0.332679	0.196839
0.322463	-0.06736				0.331248	-0.05472				0.332769	0.195878
0.322568	-0.06548				0.331331	-0.05329				0.332869	0.193755
0.322671	-0.06362				0.331438	-0.05648				0.332991	0.195074
0.322762	-0.06308				0.331519	-0.0595				0.333088	0.190931
0.322868	-0.06047				0.331636	-0.06062				0.333168	0.188403
0.322948	-0.06035				0.331741	-0.06066				0.333262	0.185517
0.323035	-0.05799				0.33186	-0.06208				0.333377	0.184727
0.323129	-0.05706				0.331975	-0.06375				0.333487	0.1824
0.323244	-0.05399				0.332061	-0.06421				0.333572	0.18059
0.323345	-0.05253				0.33216	-0.06161				0.333685	0.177423
0.323483	-0.05452				0.332271	-0.0619				0.333788	0.175824
0.323605	-0.05363				0.332399	-0.06449				0.3339	0.175432
0.323713	-0.05085				0.332473	-0.06422				0.33402	0.174796
0.323794	-0.04965				0.33258	-0.06454				0.334128	0.172601
0.323882	-0.04926				0.332671	-0.06458				0.334214	0.169644
0.324001	-0.05084				0.332734	-0.06373				0.334329	0.168751
0.324091	-0.05038				0.332845	-0.06431				0.334458	0.167992
0.32418	-0.04889				0.332942	-0.06539				0.334552	0.1647
0.324286	-0.04634				0.333037	-0.06329				0.334663	0.161893
0.324404	-0.04322				0.333158	-0.06376				0.334752	0.160023
0.324481	-0.04264				0.333242	-0.06369				0.334868	0.159939
0.3246	-0.04131				0.333333	-0.06067				0.334981	0.15868
0.324681	-0.03824				0.333451	-0.06026				0.335085	0.158021
0.324764	-0.03621				0.33355	-0.06104				0.33517	0.153975
0.324845	-0.0328				0.333656	-0.06212				0.335239	0.150351
0.324926	-0.02875				0.333759	-0.06253				0.335328	0.1477
0.325018	-0.02604				0.333863	-0.06142				0.335443	0.146574
0.325138	-0.0228				0.333963	-0.05994				0.335567	0.144711
0.325222	-0.01891				0.334076	-0.0615				0.335687	0.142057
0.325299	-0.01617				0.334178	-0.06091				0.33577	0.14043
0.325383	-0.01618				0.334285	-0.05929				0.335861	0.138975
0.325491	-0.01612				0.334386	-0.05456				0.335952	0.136639
0.325605	-0.01522				0.334457	-0.05258				0.336052	0.131685
0.325676	-0.01518				0.334589	-0.05232				0.336154	0.131801
0.325776	-0.01028				0.334684	-0.05199				0.336235	0.1285
0.325854	-0.00673				0.334771	-0.0517				0.336346	0.126931
0.325951	-0.00686				0.334873	-0.04889				0.336448	0.12685
0.326062	-0.00534				0.334961	-0.04574				0.33653	0.123744
0.326171	-0.00209				0.335058	-0.04399				0.336601	0.122284
0.326282	0.00169				0.335154	-0.04487				0.336704	0.118669
0.326391	0.003954				0.335254	-0.04317				0.336825	0.117593
0.326483	0.005526				0.335336	-0.04129				0.336919	0.116607
0.32657	0.007629				0.335442	-0.04143				0.337019	0.112793
0.326679	0.005909				0.335554	-0.03957				0.337126	0.111608
0.326775	0.005767				0.335638	-0.03689				0.337211	0.10944
0.326865	0.001843				0.335721	-0.03484				0.337297	0.106737
0.326942	0.003003				0.335805	-0.0329				0.337367	0.106177
0.327019	0.004333				0.335893	-0.03307				0.337459	0.104952
0.327104	0.005004				0.335997	-0.0322				0.337557	0.102692
0.327195	0.002958				0.336127	-0.03164				0.337674	0.098478
0.32728	0.003289				0.336207	-0.03192				0.337803	0.096603
0.327374	0.003609				0.33633	-0.03039				0.337867	0.095335
0.327464	0.001546				0.336457	-0.02978				0.337939	0.092371
0.327559	0.002315				0.336557	-0.02873				0.338026	0.088025
0.327681	0.00395				0.336662	-0.02697				0.338134	0.088076
0.32777	0.006202				0.336746	-0.02407				0.338241	0.08497
0.327847	0.0089				0.336803	-0.0217				0.338362	0.080502
0.327932	0.008486				0.336877	-0.0219				0.338459	0.078631
0.32804	0.007671				0.336952	-0.02058				0.338546	0.076288
0.328134	0.004919				0.33706	-0.01812				0.338623	0.072679
0.328205	0.005013				0.337156	-0.01718				0.338734	0.071819
0.328311	0.006539				0.337264	-0.0171				0.338852	0.072327
0.328429	0.007834				0.337368	-0.01507				0.338953	0.071594
0.328531	0.010913				0.337466	-0.0132				0.339075	0.070624
0.328626	0.01072				0.337568	-0.0142				0.33916	0.069214
0.328706	0.014154				0.337665	-0.01357				0.339232	0.06757
0.32879	0.016108				0.337763	-0.01123				0.339322	0.068415
0.32889	0.018267				0.337857	-0.00774				0.339429	0.065381
0.32899	0.017201				0.337937	-0.00532				0.339505	0.061933
0.329072	0.01641				0.338036	-0.00278				0.3396	0.059476
0.329165	0.014908				0.338118	-0.00486				0.339698	0.057246
0.329267	0.014932				0.33822	-0.00271				0.339832	0.055364
0.329365	0.013716				0.338355	-0.00178				0.339932	0.053163
0.329477	0.014516				0.338452	-0.00193				0.34001	0.049788
0.329582	0.016176				0.338546					0.340101	0.047635
0.32966	0.014522				0.33865	0.002899				0.340207	0.044144
0.329743	0.016404				0.338749	0.00596				0.340292	0.04313
0.329813	0.016669				0.338875	0.00403				0.340383	0.041301
0.32989	0.017203				0.339003	0.006445				0.340493	0.037099
0.329968	0.018934				0.339094	0.010165				0.340596	0.034041
0.330064	0.01997				0.339187	0.010668				0.340681	0.031938
0.330161	0.019824				0.339293	0.010966				0.340768	0.029967
0.330268	0.020566				0.339394	0.011574				0.340869	0.029664
0.330377	0.0219				0.339476	0.011852				0.340954	0.027326
0.33048	0.023838				0.33957	0.013429				0.341055	0.024553
0.330599	0.021728				0.339659	0.01339				0.341165	0.023492
0.330686	0.01998				0.339735	0.013423				0.341271	0.02295
0.330774	0.020508				0.33983	0.017711				0.34137	0.023331
0.33086	0.021433				0.339916	0.017694				0.34148	0.018554
0.330944	0.021753				0.339997	0.017354				0.341582	0.016757
0.331045	0.022715				0.340093	0.019102				0.341679	0.014771
0.331144	0.019639				0.340214	0.019813				0.341777	0.012459
0.331229	0.017604				0.340322	0.021659				0.341871	0.012274
0.331324	0.014275				0.340397	0.022632				0.341975	0.011277
0.331435	0.015344				0.340486	0.023227				0.342088	0.011847
0.331531	0.016879				0.340582	0.025249				0.34218	0.010839
0.331623	0.018665				0.340687	0.027693				0.342284	0.009247
0.331708	0.017841				0.340775	0.026762				0.342367	0.007313
0.331789	0.017703				0.340866	0.026815				0.342472	0.004208
0.331877	0.018152				0.34095	0.025752				0.342561	0.002041
0.331963	0.016959				0.34103	0.024669				0.34266	-0.00347
0.332065	0.018227				0.341111	0.023972				0.342773	-0.00509
0.332218	0.017413				0.341207	0.02214				0.342877	-0.00788
0.3323	0.0192				0.341307	0.024151				0.342971	-0.00995
0.332399	0.020209				0.3414	0.024044				0.343067	-0.01323
0.332489	0.021164				0.341483	0.025145				0.343147	-0.01595
0.332582	0.022383				0.341573	0.025831				0.343223	-0.01515
0.332659	0.022358				0.341656	0.026054				0.343298	-0.01777
0.332755	0.023749				0.341753	0.026958				0.343397	-0.01978
0.332838	0.023429				0.341838	0.027196				0.343487	-0.02132
0.332911	0.023473				0.341913	0.025492				0.343569	-0.02055
0.333001	0.02376				0.341991	0.022548				0.343685	-0.02331
0.333075	0.024717				0.342102	0.023634				0.343771	-0.02631
0.333177	0.02205				0.342216	0.024826				0.343881	-0.02542
0.333267	0.021824				0.342307	0.023024				0.34397	-0.02807
0.333353	0.020505				0.342404	0.023027				0.344058	-0.02993
0.333454	0.021448				0.342497	0.020662				0.344163	-0.03231
0.333548	0.02398				0.342585	0.01994				0.34425	-0.03411
0.333662	0.023515				0.342679	0.020524				0.344349	-0.03449
0.33375	0.025141				0.342772	0.018909				0.344456	-0.0342
0.33384	0.023583				0.342863	0.019893				0.344523	-0.0363
0.333942	0.024675				0.342991	0.018924				0.344618	-0.03821
0.334033	0.023085				0.343116	0.016882				0.344721	-0.03992
0.334121	0.022116				0.343213	0.014502				0.344821	-0.04143
0.334212	0.020198				0.343292	0.013361				0.34495	-0.04338
0.334307	0.017334				0.343369	0.012364				0.345053	-0.04286
0.334388	0.016722				0.343462	0.012742				0.345155	-0.04236
0.334479	0.016915				0.343558	0.010609				0.345236	-0.04063
0.334552	0.01774				0.343644	0.00963				0.345322	-0.04124
0.334627	0.013817				0.343734	0.013462				0.345419	-0.0427
0.334729	0.011288				0.343817	0.01002				0.345504	-0.04287
0.334815	0.010195				0.343936	0.012246				0.345588	-0.04437
0.334889	0.008237				0.344071	0.01106				0.345675	-0.0456
0.334959	0.007446				0.344165	0.009637				0.34577	-0.04441
0.335051	0.008749				0.344246	0.00706				0.345871	-0.04648
0.335138	0.008151				0.34432	0.008393				0.345958	-0.0474
0.335245	0.005738				0.344421	0.006422				0.346048	-0.04577
0.335337	0.005224				0.344496	0.005718				0.34614	-0.04831
0.335429	0.005315				0.344596	0.002777				0.346221	-0.0498
0.335537	0.003982				0.344694	0.002126				0.346326	-0.04992
0.335642	0.001209				0.344782	0.003439				0.34642	-0.04717
0.335712	-0.00244				0.344881	0.005016				0.346508	-0.04887
0.335794	-0.00496				0.344983	0.002358				0.346572	-0.04803
0.335886	-0.00912				0.34508	0.004099				0.346664	-0.04558
0.336004	-0.0082				0.34516	0.001498				0.346747	-0.04558
0.336114	-0.01089				0.345239	-0.00045				0.346853	-0.04502
0.336212	-0.00911				0.345315	-0.00174				0.346926	-0.0415
0.336307	-0.00978				0.345409	-0.00329				0.347013	-0.04332
0.336409	-0.0127				0.345491	-0.00234				0.347116	-0.04431
0.33651	-0.0141				0.345585	-0.00394				0.34722	-0.04146
0.336601	-0.01519				0.345686	-0.00455				0.347319	-0.0404
0.336695	-0.01605				0.345786	-0.00387				0.347417	-0.0383
0.336767	-0.01493				0.345875	-0.00602				0.34751	-0.03998
0.336866	-0.01496				0.345967	-0.00574				0.347635	-0.03807
0.336948	-0.01607				0.346064	-0.00499				0.347752	-0.03508
0.33701	-0.0151				0.346219	-0.0062				0.347829	-0.03527
0.337111	-0.01532				0.346325	-0.00598				0.347923	-0.03446
0.337188	-0.01816				0.3464	-0.00691				0.348016	-0.03071
0.337278	-0.01934				0.346507	-0.00752				0.348089	-0.02899
0.337372	-0.01938				0.346592	-0.00729				0.34818	-0.02941
0.33747	-0.01498				0.346658	-0.00516				0.348279	-0.02745
0.33755	-0.01677				0.346754	-0.00587				0.348365	-0.02622
0.337652	-0.01733				0.346851	-0.0053				0.348446	-0.02433
0.337737	-0.01851				0.34697	-0.00632				0.348547	-0.02417
0.33783	-0.01917				0.347046	-0.00708				0.348626	-0.02426
0.337903	-0.01935				0.347127	-0.00687				0.348714	-0.02405
0.338023	-0.01872				0.347231	-0.00874				0.348822	-0.02226
0.338103	-0.0198				0.347362	-0.00889				0.348938	-0.01992
0.338186	-0.02095				0.347469	-0.00918				0.349032	-0.01706
0.338268	-0.0228				0.347562	-0.00847				0.349119	-0.01335
0.338366	-0.02325				0.34767	-0.00858				0.349201	-0.01064
0.338453	-0.02171				0.347758	-0.0068				0.349291	-0.01047
0.338529	-0.02135				0.347834	-0.00394				0.349364	-0.00917
0.33863	-0.02125				0.347904	-0.00413				0.349441	-0.00608
0.33871	-0.02077				0.34797	-0.00405				0.349526	-0.00534
0.338794	-0.01994				0.348076	-0.00556				0.349622	-0.00338
0.338876	-0.01781				0.348159	-0.00459				0.34971	-0.00024
0.338959	-0.01688				0.348235	-0.00548				0.349798	0.003232
0.339032	-0.01593				0.348308	-0.00593				0.349874	0.004962
0.339106	-0.01442				0.348402	-0.00725				0.349984	0.007464
0.339188	-0.01534				0.348465	-0.00892				0.350089	0.009963
0.339278	-0.0139				0.348541	-0.00994				0.350167	0.008108
0.339379	-0.01229				0.348628	-0.01043				0.35025	0.009051
0.339479	-0.01342				0.34873	-0.00839				0.350343	0.00908
0.339586	-0.01322				0.348828	-0.00595				0.350431	0.011345
0.339674	-0.01298				0.348926	-0.00444				0.350504	0.011793
0.339741	-0.01273				0.349034	-0.00175				0.350608	0.011941
0.339819	-0.01231				0.349133	-0.00211				0.350694	0.011656
0.339917	-0.01498				0.349213					0.350789	0.013068
0.340005	-0.01737				0.349315	0.002527				0.350898	0.01282
0.3401	-0.01783				0.349401	0.004055				0.351028	0.016047
0.340187	-0.02036				0.349466	0.005769				0.351105	0.015608
0.340277	-0.01823				0.349548	0.004272				0.351174	0.017835
0.340346	-0.01754				0.349638	0.006059				0.351264	0.01675
0.340425	-0.01553				0.349756	0.005986				0.351341	0.014777
0.340533	-0.01741				0.349836	0.007197				0.351424	0.01409
0.34061	-0.01449				0.34992	0.006617				0.351518	0.013394
0.340687	-0.01626				0.349982	0.003625				0.351604	0.014192
0.340798	-0.015				0.350049	0.003799				0.351684	0.016124
0.340869	-0.014				0.35014	0.002792				0.351756	0.013448
0.340961	-0.01422				0.350237	0.004882				0.351857	0.013794
0.341044	-0.01185				0.350315	0.006559				0.351971	0.016938
0.341135	-0.0097				0.350393	0.005355				0.352096	0.017113
0.341236	-0.00927				0.350491	0.005061				0.352198	0.020557
0.341339	-0.00682				0.350599	0.003202				0.352285	0.018891
0.341411	-0.00736				0.3507	0.00549				0.352358	0.020891
0.341498	-0.0065				0.350764	0.005038				0.352459	0.021529
0.341591	-0.00583				0.350861	0.004411				0.352568	0.020236
0.341677	-0.00679				0.35095	0.00464				0.352684	0.021531
0.341785	-0.00731				0.351031	0.004393				0.35277	0.022781
0.341864	-0.00919				0.351126	0.004952				0.352842	0.023555
0.341932	-0.0079				0.35123	0.005938				0.352932	0.025625
0.342012	-0.01083				0.351304	0.007803				0.352986	0.027094
0.342113	-0.01095				0.351412	0.006959				0.353075	0.026192
0.342189	-0.00956				0.351508	0.006122				0.353174	0.023491
0.342251	-0.00798				0.351611	0.006274				0.353282	0.023104
0.342351	-0.00683				0.351724	0.007073				0.35337	0.026411
0.342445	-0.00596				0.351821	0.005883				0.353476	0.025587
0.342533	-0.00775				0.351894	0.005954				0.35357	0.026886
0.34262	-0.00942				0.35198	0.004458				0.353664	0.026508
0.342702	-0.01299				0.352083	0.0035				0.353739	0.027444
0.342795	-0.01281				0.352169	0.002303				0.353823	0.026307
0.342894	-0.01316				0.352243	0.001739				0.353906	0.02498
0.342999	-0.01304				0.352328	0.003214				0.354011	0.024106
0.343095	-0.01404				0.352419	0.006341				0.354113	0.021713
0.343159	-0.01317				0.3525	0.00627				0.35419	0.022041
0.343239	-0.01228				0.352597	0.007251				0.354259	0.020019
0.343331	-0.01296				0.352691	0.00764				0.354349	0.01885
0.343406	-0.01373				0.352759	0.007443				0.354424	0.016158
0.343505	-0.01815				0.352841	0.010132				0.354524	0.016012
0.343589	-0.01829				0.352914	0.008306				0.354623	0.015084
0.343676	-0.01855				0.352994	0.009829				0.354723	0.013261
0.343778	-0.01673				0.353083	0.006577				0.354838	0.011123
0.343867	-0.01603				0.353173	0.004129				0.354933	0.011038
0.343949	-0.01561				0.353247	0.004861				0.355001	0.009499
0.344048	-0.01528				0.35335	0.006368				0.355107	0.009208
0.344156	-0.01498				0.353447	0.006518				0.355211	0.007008
0.344252	-0.01231				0.353529	0.00692				0.355324	0.005679
0.344318	-0.01213				0.353628	0.006365				0.355445	0.005658
0.344405	-0.01166				0.353714	0.007349				0.355523	0.005297
0.344506	-0.01294				0.353826	0.007469				0.355615	0.004399
0.344581	-0.0143				0.353937	0.005029				0.355693	0.002449
0.344657	-0.01263				0.354028	0.003165				0.35578	0.003802
0.344742	-0.01341				0.354115	0.00509				0.355851	0.00086
0.344816	-0.01248				0.354218	0.002852				0.355924	0.000284
0.344888	-0.0137				0.354331	0.004112				0.356005	-0.00091
0.344957	-0.01284				0.354412	0.003849				0.356099	-0.00096
0.345055	-0.01363				0.354507	0.005502				0.35617	-0.00353
0.345142	-0.01352				0.35461	0.007579				0.356242	-0.00357
0.345198	-0.01358				0.354698	0.007304				0.356314	-0.00249
0.34529	-0.01212				0.354789	0.007349				0.356398	-0.00469
0.345385	-0.01003				0.354868	0.008741				0.356476	-0.00167
0.345479	-0.00973				0.354945	0.008939				0.356539	-0.00348
0.345545	-0.00937				0.355012	0.010431				0.356619	-0.00175
0.34563	-0.01048				0.355094	0.008365				0.356711	-0.00225
0.345707	-0.00794				0.35518	0.006578				0.35681	-0.00502
0.345782	-0.00891				0.355271	0.006545				0.35689	-0.00473
0.345904	-0.00963				0.355338	0.004538				0.356953	-0.00317
0.345999	-0.00735				0.355423	0.002463				0.357042	-0.00516
0.34608	-0.00685				0.355524	-0.00059				0.357146	-0.00689
0.346159	-0.00537				0.355612	-0.00094				0.357239	-0.00663
0.346265	-0.00737				0.355693	-0.00169				0.357337	-0.00516
0.346347	-0.00656				0.355781	-0.0013				0.357438	-0.00526
0.346425	-0.00471				0.355847	-0.00329				0.357541	-0.0064
0.346487	-0.00105				0.355936	-0.00178				0.357625	-0.00755
0.346594	0.000498				0.356016	0.000393				0.357697	-0.00818
0.346671	1.37e-05				0.356113	0.000942				0.357765	-0.00641
0.346753	-0.00065				0.356188	0.001111				0.357838	-0.00748
0.346826	-0.00166				0.356283	0.001137				0.357912	-0.0076
0.346913	-0.0014				0.356386	3.55e-05				0.357993	-0.01035
0.347006	0.002146				0.356465	-0.00109				0.358071	-0.01054
0.347074	0.004495				0.356553	-0.00479				0.358154	-0.00883
0.347162	0.00492				0.356641	-0.00503				0.358248	-0.00855
0.347248	0.005873				0.356736	-0.00688				0.358354	-0.00839
0.347341	0.005589				0.356832	-0.00619				0.358456	-0.01236
0.347444	0.007425				0.356939	-0.00463				0.358564	-0.01373
0.347531	0.007489				0.357031	-0.00345				0.358655	-0.01445
0.347604	0.006618				0.357111	-0.00642				0.358741	-0.01469
0.347677	0.005888				0.357195	-0.00764				0.358822	-0.01662
0.347794	0.00732				0.357279	-0.00651				0.358927	-0.01877
0.347877	0.00706				0.357343	-0.00537				0.35902	-0.01795
0.34797	0.007183				0.357436	-0.00468				0.35911	-0.01962
0.348067	0.008154				0.357502	-0.0036				0.359182	-0.01639
0.348148	0.006422				0.357584	-0.00329				0.359257	-0.01729
0.348218	0.007898				0.357656	-0.00372				0.359346	-0.01882
0.348303	0.007581				0.357719	-0.00479				0.35942	-0.01833
0.348392	0.005857				0.357806	-0.00327				0.359515	-0.01874
0.348489	0.003946				0.357907	-0.00209				0.359615	-0.01845
0.348554	0.003489				0.357989	-0.00243				0.359711	-0.01902
0.348625	0.007278				0.358068	-0.0039				0.359783	-0.02149
0.348722	0.005958				0.35816	-0.00449				0.359854	-0.02041
0.348815	0.008482				0.358254	-0.00407				0.359941	-0.02166
0.348891	0.011495				0.358343	-0.00356				0.360021	-0.02091
0.348989	0.011507				0.358434	-0.00223				0.360116	-0.02475
0.349055	0.011558				0.358518	-0.00556				0.360199	-0.02278
0.34912	0.012174				0.35861	-0.00469				0.3603	-0.02149
0.349203	0.015823				0.358704	-0.00608				0.360397	-0.02137
0.349293	0.016442				0.358817	-0.00866				0.360499	-0.02078
0.349379	0.017524				0.358917	-0.00788				0.360596	-0.01884
0.349458	0.019337				0.359011	-0.00689				0.360657	-0.01982
0.349535	0.020096				0.359096	-0.00576				0.360732	-0.01454
0.349625	0.021861				0.35917	-0.00823				0.360813	-0.01299
0.34972	0.025345				0.359249	-0.00613				0.360893	-0.01211
0.349809	0.026091				0.359323	-0.00581				0.361002	-0.00944
0.349885	0.026301				0.359415	-0.00384				0.361111	-0.01104
0.349968	0.024729				0.359513	-0.00046				0.361201	-0.00821
0.350053	0.02725				0.359608	-0.00059				0.361277	-0.0073
0.350128	0.026191				0.35968	-0.00075				0.361358	-0.00714
0.350216	0.027116				0.359776	-0.00023				0.36148	-0.00601
0.350294	0.027087				0.359881	0.000116				0.361573	-0.00585
0.35038	0.028248				0.359959	-0.0008				0.361691	-0.00556
0.350462	0.030716				0.360055	0.000266				0.361766	-0.00702
0.350552	0.029658				0.360127	-0.0008				0.361842	-0.00779
0.35061	0.031531				0.360193	-0.00037				0.361915	-0.00924
0.350693	0.032634				0.360314	-0.00213				0.361997	-0.00943
0.350784	0.033275				0.360407	-0.00198				0.36207	-0.00937
0.350874	0.030941				0.360478	-0.00086				0.362152	-0.00849
0.350936	0.033477				0.360553	-0.00314				0.362249	-0.01026
0.351034	0.033135				0.360633	-0.00062				0.362344	-0.00851
0.351121	0.035091				0.360698	-0.00158				0.362429	-0.00821
0.351207	0.036133				0.360776	-0.00012				0.362492	-0.00701
0.351294	0.039634				0.360854	-0.00053				0.362562	-0.01129
0.351377	0.037527				0.360935	0.00023				0.362624	-0.01347
0.351439	0.036685				0.361024	0.00045				0.362703	-0.01427
0.351518	0.037469				0.361121	-0.0001				0.362775	-0.01299
0.351614	0.039033				0.361198	-0.00156				0.36285	-0.01221
0.351708	0.035131				0.361269	-0.00257				0.362941	-0.01335
0.351783	0.03541				0.361347	-0.00241				0.363009	-0.01242
0.351842	0.035824				0.361443	-0.00405				0.363101	-0.01212
0.351919	0.037793				0.361517	-0.00287				0.36321	-0.01248
0.35201	0.039282				0.361612	-0.00456				0.363303	-0.01207
0.352078	0.039006				0.361698	-0.00558				0.363384	-0.01409
0.352167	0.040603				0.36177	-0.00588				0.363468	-0.01333
0.35227	0.040794				0.361842	-0.00378				0.363551	-0.01294
0.352346	0.042233				0.361928	-0.00367				0.363646	-0.01265
0.352425	0.043419				0.362003	-0.00267				0.363715	-0.00934
0.352509	0.042352				0.362081					0.36378	-0.00675
0.352563	0.042423				0.362156	0.000406				0.363868	-0.00544
0.352634	0.039935				0.362224	0.002486				0.36395	-0.00593
0.352724	0.03725				0.362337	0.000788				0.364029	-0.00499
0.352808	0.035416				0.362408	-0.0006				0.364133	-0.00368
0.352889	0.034335				0.362492	-0.00092				0.364226	-0.00373
0.352958	0.034129				0.362559	0.001893				0.364309	-0.00231
0.353042	0.033924				0.36264	0.002501				0.364378	-0.00379
0.353125	0.035751				0.362735	0.003001				0.364447	-0.00276
0.353215	0.034816				0.362839	0.00408				0.36453	-0.00362
0.353289	0.033079				0.362945	0.004864				0.364618	-0.00276
0.353369	0.032177				0.363016	0.006666				0.364715	-0.00074
0.353446	0.03168				0.363092	0.005212				0.364807	0.001796
0.353536	0.029423				0.36317	0.003493				0.364896	0.003813
0.353606	0.029497				0.363259	0.00289				0.364992	0.006011
0.353681	0.028198				0.363344	0.002884				0.365083	0.00759
0.353754	0.026516				0.363427	0.001935				0.365179	0.004648
0.353831	0.024581				0.363513	0.000537				0.365274	0.004729
0.353913	0.022683				0.363604	4.01e-05				0.365347	0.006367
0.354005	0.026948				0.363674	0.000795				0.365435	0.005764
0.3541	0.022852				0.363755	2.85e-05				0.365509	0.009575
0.354215	0.024192				0.363834	-0.00147				0.365589	0.01154
0.354323	0.025733				0.363922	-0.00219				0.365665	0.011786
0.354401	0.024392				0.363986					0.365765	0.012871
0.354473	0.023132				0.36407	0.002706				0.365856	0.013373
0.354554	0.022076				0.364196	0.004462				0.365934	0.014435
0.35463	0.02039				0.364316	0.003074				0.366008	0.012833
0.354692	0.019549				0.364407	0.001755				0.366088	0.012478
0.35476	0.017085				0.364492	0.003867				0.36617	0.01221
0.354834	0.012275				0.364567	0.003535				0.366247	0.01407
0.354932	0.01041				0.36463	0.001423				0.366317	0.015619
0.355022	0.009416				0.364706	0.001666				0.366411	0.012016
0.355101	0.006796				0.3648	0.001658				0.366484	0.014572
0.355183	0.007299				0.364872	0.000881				0.366585	0.013778
0.355259	0.006288				0.364942	0.001108				0.366706	0.016542
0.35536	0.003578				0.365022	0.00159				0.36679	0.017477
0.355458	0.001317				0.365136	0.00398				0.366874	0.015136
0.355548	-0.00117				0.36524	0.003001				0.366948	0.015876
0.35564	-0.003				0.365341	0.002221				0.367042	0.017388
0.355713	-0.00525				0.36542	0.001167				0.367133	0.019787
0.355799	-0.0096				0.365479	0.00108				0.367226	0.019707
0.355885	-0.01203				0.365543	0.00136				0.367309	0.020206
0.355941	-0.01234				0.36562	0.003918				0.367394	0.020191
0.355995	-0.0133				0.365695	0.004126				0.367451	0.020165
0.356058	-0.01692				0.365757	0.002694				0.367519	0.02146
0.356133	-0.01742				0.365845	0.0017				0.367609	0.020685
0.356202	-0.01639				0.36598	0.000871				0.367695	0.021402
0.356282	-0.01857				0.366065	0.004396				0.367811	0.018371
0.356402	-0.01869				0.366139	0.005397				0.367888	0.017112
0.356495	-0.02156				0.366211	0.004351				0.367966	0.018235
0.356578	-0.02389				0.366276	0.006785				0.368026	0.014568
0.35666	-0.02494				0.366352	0.004865				0.368088	0.015311
0.356751	-0.02796				0.366428	0.005595				0.368171	0.013861
0.356817	-0.02752				0.366502	0.006467				0.368251	0.014151
0.356902	-0.02762				0.3666	0.00541				0.36834	0.014559
0.356999	-0.02575				0.366681	0.004854				0.368417	0.015802
0.357083	-0.0275				0.366772	0.003525				0.368498	0.015244
0.35717	-0.02913				0.366872	0.000297				0.368586	0.016125
0.35726	-0.02987				0.366951	0.000231				0.368679	0.01751
0.357332	-0.0291				0.367038	0.000876				0.36875	0.015251
0.357397	-0.02663				0.367108	-0.00154				0.368817	0.01736
0.357494	-0.02699				0.367186	-0.00231				0.368902	0.018586
0.357578	-0.03071				0.367274					0.368994	0.018828
0.35766	-0.02805				0.367393	-0.00013				0.369073	0.018394
0.357731	-0.02812				0.367478	0.000678				0.369159	0.016543
0.35782	-0.02822				0.367557					0.369244	0.016616
0.357889	-0.02714				0.367624	0.001874				0.369299	0.016754
0.357953	-0.03015				0.367681	0.001211				0.369382	0.017085
0.358024	-0.03163				0.367745	0.000464				0.369488	0.014301
0.358084	-0.02959				0.367817	-0.00031				0.36957	0.016255
0.358161	-0.02959				0.367884	-0.00168				0.369668	0.012504
0.358244	-0.03063				0.367956	-0.00424				0.36975	0.010115
0.358331	-0.03028				0.368046	-0.0038				0.369846	0.008703
0.3584	-0.03013				0.368125	-0.00691				0.36992	0.006102
0.358498	-0.02953				0.368205	-0.00833				0.369995	0.004756
0.358588	-0.02966				0.368301	-0.00732				0.37009	0.003205
0.358665	-0.03009				0.368382	-0.00702				0.370183	0.006126
0.358738	-0.03039				0.368463	-0.00814				0.37027	0.002692
0.358826	-0.02885				0.368579	-0.00874				0.370347	0.00196
0.358911	-0.02999				0.368669	-0.00896				0.370435	0.004197
0.358988	-0.03163				0.368745	-0.01057				0.370533	0.003532
0.359052	-0.0302				0.368832	-0.01088				0.370621	0.001991
0.359111	-0.02984				0.36891	-0.01204				0.3707	0.000532
0.359192	-0.02691				0.368993	-0.0142				0.370775	-0.0001
0.359289	-0.0291				0.369092	-0.01353				0.370857	-0.00193
0.359354	-0.03003				0.36918	-0.01365				0.370941	-0.00576
0.359428	-0.03073				0.369244	-0.0118				0.371005	-0.00669
0.359512	-0.02865				0.369305	-0.01341				0.371093	-0.00531
0.359576	-0.02647				0.369392	-0.01109				0.371168	-0.00653
0.359665	-0.02712				0.369478	-0.01141				0.371239	-0.00812
0.359721	-0.02813				0.369577	-0.0147				0.371306	-0.00979
0.359785	-0.02337				0.369639	-0.01463				0.371363	-0.01056
0.359862	-0.02191				0.369719	-0.01676				0.371432	-0.01276
0.359935	-0.02343				0.369817	-0.01666				0.371512	-0.01449
0.360011	-0.02447				0.369891	-0.01539				0.371588	-0.01498
0.360095	-0.02548				0.369956	-0.01451				0.371652	-0.01824
0.3602	-0.02325				0.370039	-0.01503				0.371713	-0.01686
0.360268	-0.02117				0.370102	-0.01458				0.371777	-0.01829
0.360365	-0.02088				0.370173	-0.01263				0.371841	-0.01784
0.360445	-0.02053				0.370261	-0.01032				0.371914	-0.01866
0.360515	-0.01909				0.370352	-0.01242				0.371988	-0.0216
0.360588	-0.01649				0.370449	-0.01513				0.372059	-0.02347
0.360674	-0.01614				0.370525	-0.01559				0.372153	-0.02216
0.36077	-0.0149				0.370632	-0.01747				0.372243	-0.02066
0.360838	-0.01336				0.37072	-0.01669				0.372345	-0.02037
0.360922	-0.01358				0.370802	-0.0168				0.372441	-0.02098
0.361006	-0.0133				0.370874	-0.01671				0.372522	-0.01993
0.361088	-0.01237				0.370942	-0.0174				0.3726	-0.02188
0.361155	-0.01385				0.371002	-0.01905				0.372681	-0.02095
0.36122	-0.01495				0.371073	-0.0189				0.372783	-0.01924
0.361317	-0.01366				0.371151	-0.01894				0.372879	-0.01825
0.361406	-0.01274				0.371249	-0.01889				0.372969	-0.0175
0.361479	-0.00997				0.371344	-0.01861				0.373043	-0.0172
0.361547	-0.00765				0.371413	-0.01878				0.373114	-0.015
0.361646	-0.00566				0.371504	-0.01904				0.373189	-0.01355
0.361731	-0.00491				0.371584	-0.01866				0.373263	-0.01738
0.361813	-0.00523				0.371664	-0.01821				0.373361	-0.01821
0.361899	-0.00439				0.371744	-0.01807				0.373445	-0.01643
0.361984	-0.00072				0.371818	-0.018				0.373512	-0.01617
0.362037	-0.00134				0.37189	-0.01735				0.373585	-0.01555
0.362113	-0.00396				0.371949	-0.01746				0.373648	-0.01128
0.36218	-0.00204				0.372004	-0.01593				0.373723	-0.01277
0.362253	-0.00208				0.372091	-0.01387				0.373793	-0.01505
0.362324	-0.00356				0.372174	-0.01224				0.373884	-0.01421
0.362414	-0.00303				0.372235	-0.01221				0.373984	-0.01501
0.362474	-0.00364				0.372284	-0.01143				0.374057	-0.01446
0.362544	-0.00357				0.372371	-0.01289				0.374136	-0.0141
0.36262	-0.00087				0.372455	-0.01116				0.374236	-0.0136
0.362679	-0.0006				0.372556	-0.01181				0.374359	-0.01143
0.362746	0.000286				0.372635	-0.01066				0.374449	-0.00814
0.362831	0.000298				0.372692	-0.0101				0.374528	-0.00689
0.362908	-0.00156				0.372772	-0.0098				0.374603	-0.0061
0.36299	0.001369				0.372848	-0.01009				0.374686	0.00035
0.363055	0.002391				0.37292	-0.01053				0.374764	-0.00072
0.363154	0.002632				0.373017	-0.01006				0.374846	0.001063
0.363233	0.005267				0.373107	-0.00826				0.37494	0.002661
0.363307	0.004764				0.373202	-0.00768				0.375045	0.000936
0.363385	0.004149				0.373295	-0.00878				0.37513	0.002853
0.363463	0.003832				0.373367	-0.00699				0.37521	0.002621
0.363546	0.003877				0.373448	-0.00698				0.375287	0.004224
0.363626	0.003727				0.373532	-0.00617				0.375357	0.003722
0.363704	0.005634				0.373616	-0.00621				0.375422	0.003852
0.363769	0.005828				0.373709	-0.00812				0.375501	0.005264
0.363856	0.006319				0.373806	-0.00896				0.375585	0.004756
0.363955	0.006271				0.373871	-0.00953				0.375667	0.005575
0.36402	0.007648				0.37394	-0.00832				0.375749	0.005741
0.36409	0.006783				0.374005	-0.00748				0.375827	0.004313
0.364157	0.004109				0.374081	-0.00683				0.375911	0.004599
0.364226	0.004479				0.374164	-0.00882				0.375981	0.006824
0.364268	0.002961				0.374235	-0.00835				0.37606	0.009363
0.364347	0.001605				0.374315	-0.00601				0.376127	0.009081
0.364422	0.001578				0.374417	-0.00668				0.376195	0.010525
0.364496	0.00209				0.374511	-0.00614				0.376285	0.01096
0.364588	0.003385				0.374604	-0.00762				0.376378	0.013643
0.364652	0.003412				0.374685	-0.00585				0.376441	0.015624
0.364733	0.004419				0.374763	-0.00528				0.376516	0.0176
0.36482	0.003575				0.374838	-0.00336				0.376583	0.018364
0.364903	0.004983				0.37491	-0.00266				0.376651	0.020611
0.364976	0.003394				0.374991	-0.00059				0.376728	0.023571
0.365056	0.003177				0.375072	0.00048				0.376791	0.02525
0.365165	0.00431				0.375146	0.002322				0.376884	0.028998
0.365227	0.001187				0.375207	0.002374				0.37697	0.028519
0.365321	0.000579				0.375286	0.00247				0.377057	0.028019
0.365405	0.001798				0.375344	0.003489				0.377156	0.026921
0.365454	0.001028				0.375434	0.004153				0.377232	0.025123
0.365512	0.001068				0.375535	0.002837				0.377302	0.026545
0.365585	-0.00055				0.375602	0.003787				0.377372	0.027214
0.365655	-0.00101				0.375671	0.004031				0.377435	0.028376
0.365729	0.000958				0.37574	0.005693				0.377511	0.027851
0.365816	0.001637				0.375821	0.007087				0.377592	0.027163
0.365921	-0.00116				0.375894	0.009038				0.37768	0.02368
0.366006	-0.00185				0.375978	0.008066				0.377776	0.02489
0.366087	-0.00269				0.37605	0.009723				0.377849	0.024371
0.366169	-0.00328				0.376131	0.010469				0.37792	0.024572
0.366241	-0.00382				0.376202	0.011331				0.377994	0.027215
0.366309	-0.00419				0.376275	0.011929				0.378101	0.025176
0.366394	-0.00467				0.376355	0.012406				0.37818	0.025686
0.366493	-0.00512				0.37642	0.012011				0.378257	0.023528
0.36659	-0.00443				0.376494	0.014757				0.378323	0.02525
0.366673	-0.00401				0.376561	0.014057				0.378388	0.027978
0.366762	-0.00509				0.376625	0.016618				0.378462	0.023144
0.366838	-0.0042				0.376729	0.018072				0.378545	0.021723
0.366904	-0.00509				0.376804	0.018624				0.378621	0.023112
0.366971	-0.00811				0.376885	0.021059				0.378686	0.023788
0.367036	-0.00954				0.376973	0.021395				0.378769	0.021772
0.367106	-0.00904				0.377069	0.022706				0.378838	0.019894
0.367182	-0.0082				0.377146	0.021942				0.378916	0.019902
0.367267	-0.00819				0.377208	0.022673				0.378991	0.020892
0.367326	-0.00904				0.377294	0.023414				0.379061	0.020143
0.3674	-0.00959				0.377382	0.021902				0.379129	0.018638
0.367483	-0.00758				0.377451	0.021114				0.379205	0.018392
0.367556	-0.00492				0.377522	0.024855				0.379273	0.018577
0.367621	-0.0048				0.377593	0.026545				0.379335	0.017944
0.367708	-0.00454				0.377663	0.028677				0.379424	0.01522
0.367781	-0.00037				0.377751	0.031332				0.37951	0.015725
0.367863	-0.00212				0.377846	0.03087				0.379597	0.013321
0.367936	-0.00052				0.377917	0.029186				0.379697	0.014272
0.367994					0.377992	0.029934				0.379815	0.015033
0.368059	-0.00104				0.378064	0.028351				0.379909	0.014402
0.368138	-0.00114				0.378142	0.026046				0.380003	0.01471
0.368224	-0.001				0.378232	0.023524				0.380086	0.013252
0.368298	-0.00102				0.378322	0.026502				0.380153	0.013963
0.368389	-0.0031				0.378414	0.026498				0.380242	0.013701
0.368488	-0.00356				0.378487	0.025102				0.380335	0.013977
0.368554	-0.00452				0.378558	0.025054				0.380395	0.00954
0.368623	-0.0047				0.378634	0.024699				0.380457	0.007335
0.368692	-0.00574				0.378722	0.026218				0.380536	0.004802
0.368746	-0.00538				0.378799	0.02681				0.38061	0.003344
0.368831	-0.0065				0.378866	0.027067				0.380675	0.002463
0.368907	-0.00561				0.378935	0.029727				0.380758	0.002985
0.36896	-0.00505				0.379025	0.030067				0.380833	0.002864
0.36902	-0.00293				0.379097	0.030572				0.380904	0.002922
0.36909	-0.00258				0.379158	0.029972				0.380982	0.001362
0.369166	-0.00272				0.379223	0.028637				0.381037	0.000502
0.369253	-0.0023				0.379296	0.028518				0.3811	-0.00102
0.369329	-0.00149				0.379374	0.029542				0.381159	-0.00412
0.369398	8.14e-05				0.379442	0.029304				0.381235	-0.00226
0.369444	0.00448				0.379519	0.027016				0.381308	-0.00241
0.36952	0.004255				0.379609	0.027414				0.381384	-0.00448
0.369614	0.001437				0.379666	0.029174				0.381454	-0.004
0.369693	0.001209				0.379765	0.027342				0.381537	-0.00631
0.369754	0.003805				0.379848	0.02708				0.381624	-0.01031
0.369845	0.001782				0.379932	0.025625				0.381704	-0.01068
0.369913	0.000386				0.38003	0.024313				0.381792	-0.0095
0.36998	0.001123				0.380104	0.024773				0.38187	-0.01052
0.370057	0.001087				0.380175	0.023944				0.381935	-0.00921
0.37013	0.002367				0.380247	0.021473				0.382	-0.00832
0.370219	0.001314				0.380339	0.021628				0.382062	-0.01023
0.370294	-0.00144				0.380419	0.019868				0.38215	-0.01019
0.370351	-0.00261				0.380504	0.022534				0.382222	-0.01029
0.370434	-0.00331				0.380591	0.021544				0.382301	-0.01141
0.370525	-0.0012				0.38068	0.017482				0.382376	-0.01242
0.37059	-0.00071				0.380748	0.016151				0.382459	-0.01166
0.370674	-0.00146				0.38081	0.013571				0.382528	-0.01149
0.370749	0.001288				0.38087	0.01484				0.382595	-0.0106
0.370815	0.002604				0.380928	0.013661				0.382671	-0.01134
0.370885	0.000776				0.380997	0.009593				0.382746	-0.0127
0.370958	-0.00064				0.381062	0.007249				0.382848	-0.01182
0.371046	0.001768				0.381127	0.007373				0.382956	-0.01249
0.371129	0.004112				0.381207	0.006182				0.383021	-0.01246
0.371194	0.004064				0.381305	0.007328				0.383085	-0.01521
0.371274	0.003715				0.381385	0.005933				0.383151	-0.01835
0.371352	0.00271				0.381456	0.004513				0.383234	-0.01966
0.371412	0.002042				0.381547	0.005681				0.383336	-0.01913
0.37149	0.000373				0.381619	0.00592				0.383427	-0.01898
0.371553					0.381697	0.008515				0.383497	-0.01726
0.371643	0.000648				0.381762	0.008744				0.383573	-0.01634
0.371709	0.000134				0.381819	0.008906				0.38365	-0.015
0.371785	0.001145				0.381888	0.009812				0.38371	-0.01274
0.371851	-0.00174				0.381957	0.010211				0.383772	-0.01255
0.371922	-0.00299				0.382021	0.009949				0.383825	-0.01293
0.37199	-0.00185				0.382099	0.008653				0.383894	-0.01346
0.372075	-0.00222				0.382181	0.006925				0.38395	-0.01214
0.372153	-0.00321				0.382254	0.007739				0.384026	-0.01183
0.372233	-0.0007				0.382352	0.007538				0.384119	-0.01189
0.372297	0.000701				0.382415	0.006352				0.384196	-0.01155
0.372373	-0.00105				0.382491	0.005927				0.384266	-0.01044
0.372456	-0.00269				0.382587	0.004628				0.384341	-0.00996
0.372531	-0.00268				0.382677	0.00466				0.384409	-0.01028
0.372572	-0.0031				0.382751	0.005539				0.38449	-0.01238
0.372619	-0.00294				0.382828	0.004522				0.384564	-0.0113
0.37268	-0.00208				0.3829	0.002733				0.384637	-0.01433
0.372753	-0.00164				0.382986	0.003415				0.384709	-0.01483
0.372821	0.000559				0.38307	0.004942				0.384799	-0.01429
0.372903	0.003297				0.383158	0.003594				0.384913	-0.0111
0.37301	0.001719				0.383218	0.00332				0.384997	-0.00885
0.373073	0.001062				0.383299	0.002357				0.385066	-0.00913
0.373143	-0.00012				0.383367	0.002305				0.385137	-0.01033
0.373227	-0.00082				0.383431	0.00151				0.385219	-0.01173
0.373293	-0.00258				0.383491	-0.00032				0.38529	-0.0126
0.373359	-0.00459				0.383594	-0.00265				0.385379	-0.01187
0.373448	-0.00347				0.383679	-0.00427				0.385451	-0.0121
0.373522	-0.00281				0.383752	-0.00431				0.38553	-0.01113
0.373597	-0.00264				0.383834	-0.00487				0.385604	-0.01039
0.373671	-0.00039				0.383886	-0.00545				0.385688	-0.011
0.373737	-0.00264				0.383941	-0.00517				0.385776	-0.01232
0.373809	-0.00246				0.384018	-0.0049				0.385881	-0.00978
0.373889	-0.0023				0.384094	-0.00426				0.38598	-0.00967
0.373969	-0.0034				0.384179	-0.00632				0.386056	-0.01039
0.374041	-0.00334				0.384263	-0.00732				0.386105	-0.01064
0.374107	-0.00565				0.384328	-0.00733				0.386173	-0.01313
0.374173	-0.00389				0.384395	-0.00594				0.386242	-0.01226
0.374257	-0.00276				0.384466	-0.0067				0.386304	-0.00996
0.374332	-0.00147				0.384534	-0.00747				0.38637	-0.01165
0.37441	0.000595				0.384601	-0.0085				0.386439	-0.01249
0.374485	-0.00047				0.384659	-0.00725				0.386516	-0.01216
0.37457	0.001425				0.38472	-0.00622				0.386604	-0.01289
0.374639	0.00205				0.384782	-0.00573				0.386676	-0.01399
0.374736	0.000807				0.384872	-0.00567				0.386744	-0.0144
0.37481	0.002118				0.384971	-0.00552				0.386823	-0.01458
0.374882	0.001592				0.385034	-0.00488				0.386905	-0.0122
0.374949	0.004123				0.385105	-0.00512				0.386973	-0.0136
0.375005	0.002084				0.385175	-0.00576				0.387042	-0.01469
0.375076	0.000529				0.385246	-0.00665				0.387104	-0.01527
0.375152	-0.00091				0.385322	-0.00749				0.387172	-0.01308
0.375208	-0.00375				0.38542	-0.00971				0.387244	-0.01273
0.375257	-0.0043				0.385485	-0.01062				0.387305	-0.01233
0.375315	-0.00485				0.38555	-0.01207				0.387386	-0.01072
0.375385	-0.00454				0.385612	-0.00981				0.387447	-0.00902
0.375466	-0.0042				0.385682	-0.00644				0.387525	-0.00669
0.375548	-0.00435				0.385766	-0.00576				0.387606	-0.0097
0.375608	-0.00502				0.385846	-0.00521				0.387688	-0.01073
0.375684	-0.00666				0.385922	-0.00769				0.387773	-0.0102
0.375753	-0.00476				0.385982	-0.00662				0.387851	-0.00889
0.375815	-0.00529				0.386052	-0.00466				0.387913	-0.01021
0.375876	-0.00463				0.386115	-0.0023				0.387998	-0.00857
0.375956	-0.00628				0.386175	0.000596				0.388066	-0.00844
0.376029	-0.00594				0.386234					0.388133	-0.0062
0.376106	-0.00562				0.386305	0.000135				0.388226	-0.00791
0.376201	-0.00317				0.386374	8.16e-05				0.388315	-0.00815
0.37627	-0.00208				0.38645	-0.00112				0.388387	-0.00762
0.376352	-0.00155				0.386543	-0.00074				0.388477	-0.00846
0.376425	-0.00313				0.386639	-0.0007				0.38853	-0.00916
0.376509	-0.00552				0.386722	5.9e-05				0.388607	-0.01039
0.376582	-0.00651				0.386811	-0.00132				0.388694	-0.01136
0.376669	-0.0082				0.386913	-0.00083				0.388797	-0.01316
0.376744	-0.00746				0.386997	-0.00171				0.388862	-0.01245
0.376821	-0.00857				0.387051	-0.00195				0.388922	-0.01289
0.376893	-0.01132				0.387113	-0.00039				0.388995	-0.01122
0.376966	-0.01359				0.387178	-0.00071				0.389063	-0.00931
0.377037	-0.01348				0.387258	-0.00042				0.389127	-0.00789
0.377124	-0.0132				0.387337	0.000115				0.389209	-0.00576
0.3772	-0.01452				0.387434	-0.00053				0.389311	-0.00404
0.377278	-0.01281				0.38751	-0.00109				0.389383	-0.00117
0.377344	-0.01099				0.387582	-0.0017				0.389443	-0.00071
0.377411	-0.00918				0.387639	-0.00364				0.389515	-0.00154
0.377495	-0.00876				0.387717	-0.0048				0.389568	-0.00021
0.377571	-0.01028				0.387794	-0.00499				0.38964	-0.00215
0.377627	-0.01034				0.38786	-0.00733				0.389713	0.000152
0.377691	-0.00946				0.387922	-0.00782				0.389787	0.000396
0.377755	-0.00628				0.388021	-0.01069				0.389855	0.002417
0.377809	-0.00581				0.388093	-0.01305				0.389914	0.001247
0.377872	-0.0042				0.388157	-0.01121				0.389994	0.001462
0.377933	-0.00303				0.388234	-0.00938				0.390062	0.001852
0.378009	-0.00252				0.388323	-0.00939				0.390142	-0.00036
0.378069	-0.0031				0.388389	-0.00854				0.390212	-0.00252
0.378143	-0.00582				0.388469	-0.01066				0.39028	-0.00288
0.378219	-0.00701				0.388538	-0.00879				0.39037	-0.00229
0.378274	-0.00508				0.388637	-0.00729				0.390446	-0.00023
0.37834	-0.006				0.388694	-0.00746				0.390525	-0.00015
0.378405	-0.00668				0.38875	-0.00671				0.390598	-0.00177
0.378485	-0.00724				0.388835	-0.00716				0.390674
0.378571	-0.00668				0.388899	-0.0054				0.390732	0.002073
0.378638	-0.00683				0.388973	-0.00355				0.390798	0.00601
0.378714	-0.00622				0.38905	-0.00225				0.390859	0.003864
0.378784	-0.00446				0.389131	-0.00295				0.390954	0.006995
0.378856	-0.00491				0.389213	-0.00417				0.391037	0.00689
0.378915	-0.00753				0.389286	-0.00374				0.391125	0.00745
0.379017	-0.00759				0.389354	-0.00351				0.391204	0.008217
0.379092	-0.00929				0.389436	-0.00275				0.391272	0.00635
0.379161	-0.00506				0.389515	-0.00513				0.391334	0.008163
0.379216	-0.00406				0.389583	-0.00478				0.391391	0.009146
0.379289	-0.00245				0.389653	-0.00548				0.391451	0.012363
0.379356	-0.00065				0.389728	-0.00409				0.391528	0.012251
0.379425					0.389792	-0.00561				0.391601	0.014851
0.37949	-0.00038				0.389881	-0.00308				0.391661	0.014343
0.379563	0.000917				0.389956	-0.00327				0.391752	0.013413
0.379626	-0.00069				0.390026	-0.00076				0.391812	0.013543
0.379691	0.000433				0.390094	0.001844				0.391871	0.014527
0.379796	0.000569				0.390141	0.001487				0.391951	0.014793
0.379873	0.002613				0.390219	-0.00172				0.392031	0.01488
0.37994	0.005695				0.390292	-0.00185				0.392115	0.013512
0.38	0.00414				0.390358	-0.0012				0.392194	0.01278
0.380059	0.004678				0.390444	-0.00172				0.392265	0.011024
0.380113	0.003205				0.390526	-0.00476				0.39234	0.008803
0.380175	0.000723				0.390595	-0.00572				0.392407	0.004004
0.380248	0.002975				0.390652	-0.00739				0.392478
0.380321	0.004485				0.3907	-0.00652				0.392542	0.000789
0.380407	0.005845				0.390772	-0.00866				0.39262	0.000645
0.3805	0.006192				0.390872	-0.00973				0.392694	0.000106
0.380568	0.007725				0.390969	-0.0112				0.392755
0.380635	0.010761				0.391078	-0.00985				0.392817	0.000991
0.380705	0.011624				0.39115	-0.01139				0.392881	0.002399
0.380777	0.012906				0.39121	-0.01194				0.392959	0.001406
0.380842	0.014287				0.391279	-0.01162				0.393028	0.000375
0.380925	0.01141				0.391335	-0.0114				0.393105	0.003124
0.38099	0.013016				0.39139	-0.01177				0.393188	0.00254
0.381052	0.012941				0.391447	-0.01041				0.393287	0.001362
0.381119	0.013052				0.391523	-0.0101				0.393358	0.00063
0.381186	0.014492				0.391598	-0.00794				0.393434	0.001746
0.381255	0.01574				0.391682	-0.00547				0.393498	4.43e-05
0.381329	0.019971				0.39176	-0.00508				0.393595	-0.0004
0.381402	0.018581				0.391818	-0.00663				0.393675	-0.00052
0.381481	0.019952				0.391883	-0.00721				0.393741	-0.00055
0.381543	0.02063				0.391945	-0.00777				0.393796	-0.00079
0.381619	0.017674				0.391999	-0.00595				0.393862	-0.0014
0.381686	0.018956				0.392057	-0.00471				0.393928	-0.00202
0.381751	0.019725				0.392143	-0.00773				0.394002	-0.00232
0.381831	0.018543				0.39221	-0.00673				0.394064	-0.00203
0.381911	0.019569				0.392275	-0.01017				0.394127	-0.00191
0.381979	0.021868				0.392334	-0.01037				0.394198	-0.00281
0.382042	0.022783				0.392402	-0.01013				0.394275	-0.00573
0.382129	0.021301				0.392473	-0.00789				0.394354	-0.00512
0.382204	0.022016				0.392533	-0.0094				0.394419	-0.00421
0.382284	0.021921				0.392612	-0.00871				0.394499	-0.0044
0.38235	0.023287				0.392689	-0.01009				0.394585	-0.00374
0.382429	0.024213				0.39276	-0.00847				0.394659	-0.00469
0.382498	0.025009				0.392844	-0.00658				0.394728	-0.00277
0.382559	0.025234				0.392919	-0.00464				0.394804	-0.00305
0.382622	0.022807				0.392983	-0.00561				0.394873	-0.00466
0.382705	0.021118				0.393067	-0.00931				0.394932	-0.00879
0.382782	0.023478				0.39313	-0.00977				0.395002	-0.00616
0.382845	0.022399				0.393198	-0.00975				0.395088	-0.00625
0.382906	0.024126				0.393285	-0.00895				0.395158	-0.00734
0.382979	0.021205				0.393365	-0.00906				0.395235	-0.01086
0.383048	0.021379				0.393437	-0.00907				0.395309	-0.01181
0.383127	0.019847				0.393493	-0.01149				0.395369	-0.01253
0.383202	0.018662				0.393554	-0.01387				0.395443	-0.01281
0.38327	0.018417				0.39362	-0.01326				0.395528	-0.01585
0.383315	0.021312				0.393701	-0.01171				0.395609	-0.01359
0.383372	0.022332				0.393771	-0.01111				0.395666	-0.01357
0.38345	0.021821				0.393859	-0.01001				0.39573	-0.01542
0.38351	0.02059				0.393922	-0.01131				0.395796	-0.01357
0.383565	0.019771				0.393998	-0.01239				0.395858	-0.01404
0.383604	0.022278				0.394074	-0.01302				0.395925	-0.01215
0.383661	0.021031				0.394142	-0.012				0.395991	-0.0103
0.383723	0.022629				0.394227	-0.01599				0.396061	-0.00779
0.383784	0.021425				0.394308	-0.01618				0.396129	-0.00837
0.383853	0.020609				0.394378	-0.01729				0.396198	-0.00666
0.383929	0.021657				0.394451	-0.01686				0.396297	-0.0071
0.384007	0.022402				0.394518	-0.0171				0.396372	-0.00652
0.384072	0.022462				0.394575	-0.01883				0.396458	-0.00592
0.384142	0.02428				0.394667	-0.01985				0.396536	-0.00558
0.384239	0.023311				0.394734	-0.01924				0.396607	-0.00579
0.384311	0.024895				0.394799	-0.01916				0.39666	-0.00611
0.384373	0.025479				0.394854	-0.01796				0.396731	-0.00777
0.384451	0.023552				0.394939	-0.02109				0.396805	-0.00819
0.384523	0.023295				0.395031	-0.02087				0.396878	-0.0125
0.384606	0.02449				0.395103	-0.01871				0.396936	-0.01251
0.384666	0.024075				0.395181	-0.01704				0.396988	-0.01295
0.384745	0.023512				0.395234	-0.01692				0.397045	-0.0122
0.384811	0.023464				0.395296	-0.01748				0.397109	-0.0131
0.384884	0.022873				0.395371	-0.01629				0.397188	-0.0133
0.384948	0.021002				0.395437	-0.01567				0.397271	-0.01266
0.385011	0.02145				0.395498	-0.01903				0.397341	-0.0133
0.385074	0.020737				0.39559	-0.01779				0.397429	-0.01213
0.385145	0.018817				0.39567	-0.01838				0.397506	-0.00895
0.385215	0.021854				0.395734	-0.01535				0.397583	-0.00776
0.385271	0.022822				0.39579	-0.01496				0.397653	-0.00737
0.385332	0.022343				0.395858	-0.01398				0.397717	-0.0077
0.385421	0.022614				0.395916	-0.01419				0.397797	-0.00749
0.385479	0.020046				0.395985	-0.01307				0.397869	-0.005
0.385546	0.019448				0.396062	-0.01106				0.397939	-0.00559
0.385621	0.018541				0.396141	-0.01014				0.398014	-0.00396
0.385676	0.017484				0.396201	-0.01174				0.398077	-0.00685
0.385747	0.018431				0.396269	-0.01266				0.398145	-0.00464
0.385815	0.016517				0.396332	-0.01129				0.398236	-0.00453
0.38588	0.015726				0.396395	-0.00919				0.398305	-0.00549
0.385931	0.016785				0.396462	-0.00883				0.398369	-0.00429
0.385987	0.017566				0.396513	-0.00619				0.398445	-0.00158
0.386048	0.018319				0.396579	-0.00642				0.398505	-0.00018
0.386116	0.013335				0.396656	-0.00319				0.398598	-0.00028
0.386193	0.014008				0.396715	-0.00203				0.398686	-0.00187
0.386276	0.012681				0.396779	-0.00128				0.398768	-0.00327
0.386367	0.011035				0.396846	0.000289				0.398842	-0.00158
0.386429	0.007614				0.396911	0.002264				0.398907	-0.00384
0.386499	0.007061				0.396985	0.00161				0.398969	-0.00479
0.386567	0.00442				0.397068	0.00094				0.39904	-0.00536
0.386651	0.002902				0.397139	4.89e-05				0.399092	-0.0054
0.38671	0.002743				0.397189	-0.00228				0.399187	-0.0056
0.386761	0.002901				0.397247	-0.00255				0.399261	-0.00467
0.386829	0.002367				0.397322	-0.00196				0.399319	-0.00561
0.386903	0.000839				0.397407	-0.00245				0.39938	-0.00585
0.386965	0.001526				0.397483	-0.00492				0.399424	-0.00385
0.387035	0.000429				0.397553	-0.00309				0.399483	-0.00368
0.387097	7.12e-05				0.397628	-0.00236				0.399547	-0.00052
0.387201	-0.00081				0.397692					0.399608	0.002963
0.387285	-0.00231				0.397766	0.001554				0.39968	0.006409
0.387353	-0.00722				0.397854	0.001527				0.399757	0.005008
0.387425	-0.00487				0.397927	0.00063				0.399823	0.005269
0.387493	-0.00513				0.397994	0.000882				0.399903	0.008047
0.387549	-0.00611				0.398071	0.000348				0.399979	0.007738
0.387602	-0.00502				0.398145	-0.00098				0.400048	0.006455
0.38767	-0.00807				0.398227	0.000262				0.40012	0.006492
0.387739	-0.00883				0.398299	0.000924				0.400187	0.008631
0.387807	-0.00995				0.398377	0.000703				0.400255	0.008198
0.38788	-0.00958				0.398452	4.75e-06				0.400356	0.006656
0.387937	-0.00842				0.398521	0.000408				0.400427	0.006632
0.387988	-0.00838				0.398599	-0.00195				0.400504	0.008188
0.388065	-0.00845				0.398672	-0.00143				0.40057	0.007685
0.38813	-0.00772				0.398743	-0.00099				0.400632	0.005402
0.388185	-0.00826				0.3988	-0.00312				0.400704	0.00551
0.388237	-0.01062				0.398886	-0.00055				0.400769	0.004728
0.388322	-0.0113				0.398968	-0.00069				0.40083	0.00677
0.388388	-0.01239				0.399051	-0.00055				0.400896	0.005271
0.388443	-0.01365				0.399117	0.001292				0.400965	0.004537
0.388498	-0.0113				0.399169	0.000453				0.401022	0.004761
0.388564	-0.0107				0.399226	-0.00157				0.401097	0.00283
0.388641	-0.01305				0.399315	-0.00089				0.40118	0.004546
0.388703	-0.01282				0.399384	-0.00323				0.401244	0.006765
0.388782	-0.01406				0.399445	-0.00022				0.401302	0.006777
0.388849	-0.01751				0.399508	0.000566				0.401379	0.007538
0.388925	-0.01906				0.399569	0.001471				0.401446	0.009507
0.389006	-0.0201				0.399641	0.000367				0.401527	0.011133
0.389075	-0.02348				0.399701	0.000197				0.401597	0.010022
0.389156	-0.02136				0.399757	0.000345				0.401649	0.012205
0.389238	-0.02552				0.399835	0.001961				0.40171	0.012438
0.389289	-0.02768				0.399916	0.004112				0.401774	0.012585
0.389351	-0.02821				0.399981	0.001998				0.40185	0.012134
0.389445	-0.02936				0.400055	0.003933				0.401918	0.012358
0.389513	-0.02945				0.400142	0.005158				0.401993	0.010891
0.389605	-0.02917				0.40021	0.010239				0.402068	0.009117
0.38967	-0.03229				0.400264	0.010445				0.402142	0.006223
0.389731	-0.03288				0.400321	0.012186				0.402219	0.006345
0.389816	-0.03349				0.400393	0.012183				0.402284	0.008649
0.389884	-0.03327				0.400464	0.013344				0.402345	0.010255
0.389952	-0.0334				0.40055	0.01237				0.402414	0.010574
0.390006	-0.0343				0.400633	0.014252				0.402491	0.009727
0.390065	-0.02973				0.400704	0.016149				0.40257	0.010453
0.390128	-0.02828				0.400762	0.017248				0.402627	0.011646
0.390208	-0.0299				0.40081	0.014858				0.402682	0.011803
0.390281	-0.02905				0.400883	0.013956				0.402744	0.013072
0.390361	-0.02776				0.400961	0.013371				0.402809	0.015542
0.390421	-0.02833				0.401026	0.011132				0.402874	0.01683
0.39048	-0.02797				0.401085	0.010938				0.402951	0.01952
0.390542	-0.02779				0.401143	0.012144				0.403043	0.021387
0.390602	-0.02687				0.40123	0.012505				0.403116	0.022318
0.390664	-0.02468				0.401302	0.015641				0.403204	0.020957
0.390752	-0.02545				0.401362	0.014322				0.403267	0.021252
0.390825	-0.02438				0.401431	0.01496				0.403325	0.018273
0.390892	-0.02414				0.401505	0.015052				0.403385	0.017505
0.390958	-0.02324				0.401568	0.016026				0.403448	0.018121
0.39103	-0.02183				0.401628	0.016226				0.403522	0.017829
0.391091	-0.02162				0.40169	0.01544				0.403589	0.016105
0.391146	-0.01995				0.401765	0.014893				0.403662	0.01442
0.391221	-0.0193				0.401827	0.013666				0.403727	0.011388
0.391288	-0.02176				0.401903	0.012132				0.403806	0.012038
0.391345	-0.02159				0.401973	0.015306				0.403886	0.012225
0.391408	-0.02231				0.402044	0.016427				0.403943	0.012461
0.391474	-0.02296				0.402097	0.016667				0.404022	0.013544
0.391533	-0.02214				0.40216	0.015451				0.40411	0.013944
0.391579	-0.01888				0.402246	0.018202				0.404166	0.013676
0.391645	-0.02085				0.402319	0.020191				0.404226	0.014656
0.391713	-0.01987				0.402389	0.018591				0.404309	0.014411
0.391781	-0.0191				0.402467	0.016811				0.404362	0.015574
0.391848	-0.01885				0.402532	0.01917				0.404407	0.015922
0.391916	-0.01674				0.402598	0.018033				0.404464	0.015868
0.391996	-0.01466				0.402663	0.018223				0.404531	0.017048
0.392058	-0.01677				0.402727	0.019478				0.40461	0.01841
0.392119	-0.01786				0.402796	0.018078				0.404671	0.017201
0.39219	-0.01678				0.402849	0.01837				0.404728	0.016565
0.392253	-0.0169				0.40292	0.019685				0.404803	0.015563
0.392309	-0.01593				0.402988	0.01914				0.404885	0.015008
0.392377	-0.01669				0.403047	0.01932				0.404945	0.014673
0.392446	-0.01521				0.403116	0.015657				0.40502	0.01413
0.392509	-0.01596				0.403176	0.018452				0.405089	0.017008
0.392559	-0.0184				0.403235	0.019831				0.405156	0.016912
0.392622	-0.02028				0.403312	0.019603				0.40522	0.016434
0.392679	-0.01966				0.403379	0.018426				0.405295	0.018249
0.392753	-0.01975				0.403447	0.019835				0.405363	0.016762
0.392826	-0.02118				0.403521	0.017403				0.405425	0.014482
0.392875	-0.02164				0.403582	0.016258				0.405479	0.014927
0.392945	-0.01915				0.403629	0.017296				0.405548	0.011406
0.393021	-0.02033				0.40368	0.017157				0.40563	0.012958
0.393082	-0.02077				0.40375	0.019755				0.405707	0.015075
0.393142	-0.01969				0.403806	0.017663				0.405786	0.014878
0.3932	-0.01712				0.403875	0.016086				0.40584	0.012654
0.393283	-0.01733				0.403958	0.01497				0.405904	0.013473
0.393348	-0.01701				0.404029	0.015775				0.405982	0.014985
0.393414	-0.01345				0.404126	0.016243				0.406044	0.014842
0.39346	-0.00948				0.404181	0.016293				0.40611	0.016347
0.393511	-0.0107				0.404238	0.014006				0.406187	0.017043
0.39357	-0.01422				0.404304	0.012803				0.40625	0.017993
0.393637	-0.01603				0.404359	0.011568				0.406316	0.016752
0.393702	-0.01565				0.404422	0.013046				0.406376	0.013723
0.39376	-0.01472				0.404488	0.01175				0.406446	0.013912
[truncated: 3,742 more rows]

[truncated: 4 more sheets: Supplementary Fig. 10b-g, Supplementary Table 3, Supplementary Table 4, Supplementary Table 5]
